# Supplementary material for: Variation in competition performance, number of races, and age: Long-term athlete development in elite female swimmers
Source: PLoS One. 2020 Nov 18;15(11):e0242442. doi: 10.1371/journal.pone.0242442 (PMC7673509; doi:10.1371/journal.pone.0242442)
Supplement: S1 Data — (XLSX) [file pone.0242442.s001.xlsx]

## Sheet: Tabelle1
AthleteID	Stroke	Distance	Round	Place	Year of birth		NrComp18	NrComp17	NrComp16	NrComp15	NrComp14	NrComp13	NrComp12	NrComp11	NrComp10	NrComp09		Age18	Age17	Age16	Age15	Age14	Age13	Age12	Age11	Age10	Age09		CV18	CV17	CV16	CV15	CV14	CV13	CV12	CV11	CV10	CV09		meanCV18-17	meanNrComp18-17
1174070	FR	50	FIN	1	1993		18	22	14	16	16	21	6	11	5	2		25	24	23	22	21	20	19	18	17	16		0.0109919	0.015214	0.0132446	0.0204925	0.0145033	0.011841	0.00522147	0.0146014	0.00426301	0.00439709		0.0131029	20
1077811	FR	50	FIN	2	1994		14	13	10	15	17	15	10	7	10	12		24	23	22	21	20	19	18	17	16	15		0.0149951	0.0229856	0.0212995	0.00847775	0.0118421	0.0139455	0.0132527	0.0159712	0.0284895	0.0132187		0.0189904	13.5
1105861	FR	50	FIN	3	1990		13	18	15	12	9	16	12	16	13	8		28	27	26	25	24	23	22	21	20	19		0.0124519	0.0149809	0.0164593	0.0143413	0.00976455	0.0134327	0.015786	0.0145786	0.0147881	0.0172222		0.0137164	15.5
856772	FR	50	FIN	4	1999		15	8	6	14	11							19	18	17	16	15							0.0141	0.0127405	0.00843063	0.00961007	0.0119987							0.0134202	11.5
1143919	FR	50	FIN	5	1997		13	9	14	6	10	16	9	4				21	20	19	18	17	16	15	14				0.0145869	0.0161534	0.00806258	0.00987597	0.0118061	0.0143039	0.0133957	0.0110757				0.0153702	11
1249215	FR	50	FIN	6	1994		17	15	15	15	7	8	11	8	9	6		24	23	22	21	20	19	18	17	16	15		0.0101924	0.0104818	0.0118279	0.0133563	0.0103776	0.0100122	0.00879275	0.00942787	0.0123919	0.0131378		0.0103371	16
1262746	FR	50	FIN	7	1992		16	11	13	11		7	18	12	5	9		26	25	24	23		21	20	19	18	17		0.0156414	0.0143164	0.0170949	0.0113351		0.0186273	0.0144155	0.0154082	0.0170579	0.018346		0.0149789	13.5
1146741	FR	50	FIN	8	1997		3	8			9	15	6	14	9	3		21	20			17	16	15	14	13	12		0.003313	0.0140564			0.0131776	0.0202834	0.0134754	0.0195781	0.0118666	0.0312109		0.00868468	5.5
654085	FR	50	SEM	9	2000		18	15	11	9	10	3	4	4				18	17	16	15	14	13	12	11				0.0158607	0.0209661	0.00765964	0.0282144	0.0130185	0.00537741	0.0176966	0.0117322				0.0184134	16.5
763780	FR	50	SEM	10	1995		19	9	10	16	12	6	5	2		2		23	22	21	20	19	18	17	16		14		0.0114823	0.0126664	0.0192611	0.0210834	0.013633	0.0119757	0.00769786	0.00647178		0.0100799		0.0120743	14
1024358	FR	50	SEM	11	1995		6	8	14	12	8	14	12	13	11	6		23	22	21	20	19	18	17	16	15	14		0.00779182	0.00993103	0.0159756	0.00951494	0.0159961	0.0117465	0.0113179	0.0116493	0.00829562	0.0251424		0.00886142	7
107529	FR	50	SEM	12	1995		10		6	4	3			6				23		21	20	19			16				0.00555076		0.0133043	0.0126624	0.0110087			0.00791971				0.00555076	10
1179680	FR	50	SEM	13	1994			18	14	22	17	10	3	3	2				23	22	21	20	19	18	17	16				0.0127282	0.01136	0.00926093	0.0167223	0.00808175	0.00361395	0.012375	0.00484083			0.0127282	18
111173	FR	50	SEM	14	1990		14	12	12	14	11	9	15	8	3	3		28	27	26	25	24	23	22	21	20	19		0.0138038	0.0226565	0.0094802	0.0208501	0.011763	0.017958	0.0144293	0.0139728	0.0139346	0.0111567		0.0182301	13
91974	FR	50	SEM	15	1992		4	12	5	12	6	4	4	4	6	2		26	25	24	23	22	21	20	19	18	17		0.0179238	0.0226434	0.00258212	0.0236512	0.0107143	0.0121798	0.0217343	0.00964905	0.0109687	0.00419181		0.0202836	8
399618	FR	50	SEM	16	1986		19	21	15	17	14	14	9	10	15	9		32	31	30	29	28	27	26	25	24	23		0.00906139	0.0148701	0.00906093	0.0102843	0.0140811	0.0112242	0.0145221	0.0125775	0.0144442	0.0130742		0.0119657	20
802298	FR	50	PRE	17	1991		9	17	14	10	7	6	11	13	5	5		27	26	25	24	23	22	21	20	19	18		0.00590959	0.0137001	0.0112264	0.00867813	0.00897951	0.0152992	0.00980263	0.010981	0.00192077	0.00762127		0.00980483	13
112491	FR	50	PRE	18	1996		8	12	14	14	3							22	21	20	19	18							0.00955882	0.0113208	0.020618	0.0178796	0.00674181							0.0104398	10
968596	FR	50	PRE	19	1994		10	8	13	13	8	4	3	4	5	2		24	23	22	21	20	19	18	17	16	15		0.0126292	0.0166039	0.0199308	0.0152914	0.0122585	0.012948	0.013929	0.00792877	0.0132161	0.0157274		0.0146166	9
458301	FR	50	PRE	20	1994		13	10	12	5	10	7	6	9	7			24	23	22	21	20	19	18	17	16			0.00961144	0.0122771	0.0106878	0.00211632	0.00904216	0.012325	0.00414437	0.00740302	0.0175344			0.0109443	11.5
125867	FR	50	PRE	21	1993		13	16	11	14	15	16	14		6	8		25	24	23	22	21	20	19		17	16		0.0123624	0.0136959	0.0133435	0.0131738	0.0228131	0.0273111	0.0324436		0.0151688	0.0259222		0.0130292	14.5
1002980	FR	50	PRE	22	2000		15	23	13	13	10	6	4	2	4	6		18	17	16	15	14	13	12	11	10	9		0.0164876	0.0237223	0.0124714	0.0130421	0.0223386	0.0151063	0.0101398	0.00879955	0.0267236	0.023727		0.0201049	19
454444	FR	50	PRE	23	2001		4	13	12									17	16	15									0.00684564	0.0143617	0.0178526									0.0106037	8.5
1239239	FR	50	PRE	24	1993		6	8	13	9	7	7	3	3	3	3		25	24	23	22	21	20	19	18	17	16		0.00785367	0.00938021	0.0206745	0.020901	0.00692854	0.0103559	0.0115464	0.0287025	0.0170023	0.00868012		0.00861694	7
112768	FR	50	PRE	25	1997		15	16	13	20	19	7	18	12	7	4		21	20	19	18	17	16	15	14	13	12		0.0173867	0.02921	0.011853	0.0168883	0.0109618	0.0126048	0.0126498	0.00876731	0.0188467	0.0102849		0.0232984	15.5
937387	FR	50	PRE	26	1992		10	11	14	19	10	10	8	5	10	8		26	25	24	23	22	21	20	19	18	17		0.0117209	0.014587	0.0101142	0.0096216	0.00697051	0.0112777	0.0159752	0.0100511	0.0173858	0.0196111		0.0131539	10.5
1355161	FR	50	PRE	27	1989		12	12	15	7	7	4	10	9	3			29	28	27	26	25	24	23	22	21			0.0184086	0.0140507	0.0154831	0.0133372	0.00829997	0.00839393	0.0235435	0.0265023	0.0150177			0.0162297	12
751658	FR	50	PRE	28	1997		8	10	4	10	11	19	15	7	3	7		21	20	19	18	17	16	15	14	13	12		0.0165874	0.0124317	0.0081762	0.0113165	0.0148091	0.0160342	0.0132275	0.0124299	0.0224702	0.0261493		0.0145096	9
989793	FR	50	PRE	29	1996		17	11	17	8	8	9	2					22	21	20	19	18	17	16					0.0174901	0.00867515	0.0128285	0.0157319	0.0130101	0.0129684	0.018256					0.0130826	14
529037	FR	50	PRE	30	2003		11	9	6	3								15	14	13	12								0.0131428	0.00679054	0.0110749	0.0190174								0.00996668	10
1187712	FR	50	PRE	31	2001		16	6	6		7							17	16	15		13							0.00847243	0.00478953	0.0216522		0.0031995							0.00663098	11
544603	FR	50	PRE	32	1990		3	2	2	4	5	5	4	5	4	8		28	27	26	25	24	23	22	21	20	19		0.00921035	0.0171833	0.00683988	0.0118752	0.00558918	0.0102515	0.0078534	0.0137031	0.0131811	0.0126238		0.0131968	2.5
668869	FR	50	PRE	33	2000		14	9	3	2								18	17	16	15								0.00586315	0.00805919	0.0163059	0.00931425								0.00696117	11.5
736929	FR	50	PRE	34	1998		11	7	4	3	3	4						20	19	18	17	16	15						0.016053	0.0111958	0.00419433	0.00448612	0.014097	0.00796582						0.0136244	9
579214	FR	50	PRE	35	2001		16	22	16	18	18	11	4	7	6	5		17	16	15	14	13	12	11	10	9	8		0.0102546	0.00793102	0.00835007	0.0144239	0.0131019	0.0212338	0.0142904	0.0202439	0.0177213	0.0380792		0.00909283	19
825041	FR	50	PRE	36	1988		9	10	6	11	12	10	4	17	12	14		30	29	28	27	26	25	24	23	22	21		0.00627628	0.0115641	0.00582563	0.0109808	0.013087	0.00963999	0.00839353	0.0124941	0.0124887	0.0208334		0.00892019	9.5
802747	FR	50	PRE	37	1997		8	14	14	9	11	11	8					21	20	19	18	17	16	15					0.0108717	0.0124957	0.00870592	0.0139837	0.0149803	0.0109751	0.0123343					0.0116837	11
593363	FR	50	PRE	38	1995		3		7	8		2						23		21	20		18						0.00327281		0.0115269	0.0211277		0.00529857						0.00327281	3
139360	FR	50	PRE	39	2000		6	3		4	6	6						18	17		15	14	13						0.0113906	0.00373477		0.0142377	0.0043232	0.00863296						0.00756268	4.5
698207	FR	50	PRE	40	1999		10	4	8	5	9	4	3					19	18	17	16	15	14	13					0.00819715	0.0144429	0.00817721	0.00865289	0.0172729	0.0117926	0.0205391					0.01132	7
657204	FR	50	PRE	41	2000		14	14	9	9	2							18	17	16	15	14							0.0116223	0.0209071	0.0174734	0.00871615	0.0133108							0.0162647	14
297985	FR	50	PRE	42	1997		2											21											0.00526905											0.00526905	2
528144	FR	50	PRE	43	1998			3	4	4	4	4							19	18	17	16	15							0.0137596	0.0139435	0.0209834	0.00266843	0.00350082						0.0137596	3
280837	FR	50	PRE	44	2000		14	16	9	11	3	3	6	3	2			18	17	16	15	14	13	12	11	10			0.00885348	0.00820052	0.0197605	0.0112631	0.0161565	0.0138291	0.0213817	0.00904787	0.0198127			0.008527	15
698185	FR	50	PRE	45	2002		11	12	11	2								16	15	14	13								0.00773873	0.0161841	0.0216916	0.0198367								0.0119614	11.5
734454	FR	50	PRE	46	2000		11	5	11	10	10	7	4	4				18	17	16	15	14	13	12	11				0.0126791	0.00922518	0.0123808	0.009311	0.018769	0.0124078	0.00677926	0.00311682				0.0109522	8
1192913	FR	50	PRE	47	1999		8		4	5	6		3					19		17	16	15		13					0.00448604		0.014121	0.0126296	0.00632035		0.0099658					0.00448604	8
1310125	FR	50	PRE	48	1995		4	6	3	6	3	3						23	22	21	20	19	18						0.0153538	0.0105814	0.0107044	0.00741338	0.00509912	0.016993						0.0129676	5
1019521	FR	50	PRE	49	1998		7	3	4	2								20	19	18	17								0.0203298	0.0129185	0.0108683	0.00712388								0.0166242	5
57129	FR	50	PRE	50	2002		4											16											0.00525454											0.00525454	4
171679	FR	50	PRE	51	2000		14	7	8	9	9	11	3		3			18	17	16	15	14	13	12		10			0.0198778	0.0173561	0.0142567	0.0142761	0.00618309	0.0144551	0.0197875		0.014622			0.0186169	10.5
1169911	FR	50	PRE	52	2001		12	3	2	7	10							17	16	15	14	13							0.0114533	0.00651704	0.0282401	0.00622354	0.0145215							0.00898515	7.5
359759	FR	50	PRE	53	2000		11	2	3	2	6				2			18	17	16	15	14				10			0.012205	0.010747	0.0182204	0.00558019	0.0152618				0.00431402			0.011476	6.5
435219	FR	50	PRE	54	2004		9	2										14	13										0.0208838	0.00709234										0.013988	5.5
1174070	FR	100	FIN	1	1993		17	16	19	15	14	16	12	17	15	5		25	24	23	22	21	20	19	18	17	16		0.016737	0.0143491	0.0134041	0.0197175	0.0277536	0.0192264	0.00965221	0.013466	0.0132516	0.00951712		0.015543	16.5
427769	FR	100	FIN	2	1987		12	17	11	16	12	16	13	9	11	9		31	30	29	28	27	26	25	24	23	22		0.0105523	0.00625177	0.0130157	0.0091806	0.00960994	0.0132031	0.0106104	0.00746323	0.0124334	0.010473		0.00840202	14.5
240470	FR	100	FIN	3	1995		19	17	19	21	22	11	17	15	8	15		23	22	21	20	19	18	17	16	15	14		0.0124058	0.0148413	0.0108211	0.0103757	0.0118632	0.0121353	0.0122272	0.00868099	0.0257665	0.0196451		0.0136235	18
454444	FR	100	FIN	4	2001		10	13	15	8	2							17	16	15	14	13							0.0150832	0.01749	0.0220826	0.0198426	0.000576242							0.0162866	11.5
422985	FR	100	FIN	5	1988		12	14	7	7			3	6		2		30	29	28	27			24	23		21		0.0137879	0.0145275	0.0102873	0.00639464			0.0116615	0.00629163		0.0128256		0.0141577	13
856772	FR	100	FIN	6	1999		13	9	9	9	4	2						19	18	17	16	15	14						0.0108339	0.00848935	0.00959571	0.0120554	0.00440706	0.00687202						0.00966161	11
865067	FR	100	FIN	7	1997		17	14	9	10	3	3	7	7				21	20	19	18	17	16	15	14				0.0333122	0.0178469	0.00399534	0.0237681	0.00956227	0.00738082	0.0261331	0.0146874				0.0255796	15.5
1199156	FR	100	FIN	8	1999		11	14	6	8	5	3		2				19	18	17	16	15	14		12				0.0160259	0.0107464	0.016005	0.0157797	0.0106176	0.0131549		0.0337119				0.0133862	12.5
763780	FR	100	SEM	9	1995		17	15	16	17	14	12	11	13	5	3		23	22	21	20	19	18	17	16	15	14		0.0139068	0.00853847	0.0109776	0.0149867	0.01093	0.00958945	0.00854125	0.016582	0.00613169	0.00933472		0.0112226	16
1077811	FR	100	SEM	10	1994		9	7	12	14	16	16	12	13	12	10		24	23	22	21	20	19	18	17	16	15		0.012864	0.0167622	0.0135099	0.00946996	0.0224071	0.0112317	0.0131825	0.017194	0.0231085	0.0117775		0.0148131	8
107529	FR	100	SEM	11	1995		9		5	3	3			3				23		21	20	19			16				0.0108694		0.0039889	0.0137622	0.0200286			0.00129095				0.0108694	9
680764	FR	100	SEM	12	1992		6											26											0.0167703											0.0167703	6
1024358	FR	100	SEM	13	1995		4	9	12	11	6	11	12	11	9	7		23	22	21	20	19	18	17	16	15	14		0.0107923	0.0123339	0.0139535	0.0149357	0.0152358	0.013794	0.00940765	0.0119868	0.0174601	0.021378		0.0115631	6.5
91974	FR	100	SEM	14	1992		7	16	13	11	6	8	5	3	6	2		26	25	24	23	22	21	20	19	18	17		0.0218881	0.0188928	0.0278509	0.0234982	0.00702715	0.0114833	0.0213409	0.0121606	0.00972435	0.00846981		0.0203904	11.5
112491	FR	100	SEM	15	1996		11	11	12	5								22	21	20	19								0.00878373	0.0143754	0.0322149	0.00818512								0.0115796	11
139347	FR	100	SEM	16	1999		13	8	6	15		5	2					19	18	17	16		14	13					0.0150062	0.00715082	0.0098726	0.0102027		0.012066	0.00334499					0.0110785	10.5
399618	FR	100	PRE	17	1986		17	19	20	16	14	12	10	12	18	13		32	31	30	29	28	27	26	25	24	23		0.0119509	0.00934778	0.00910973	0.0158927	0.0157631	0.0124683	0.00996088	0.0100766	0.0131712	0.010582		0.0106494	18
183429	FR	100	PRE	18	1995		4	4	6	4	3	4	11	13	9	8		23	22	21	20	19	18	17	16	15	14		0.00543107	0.018484	0.0140284	0.0310806	0.00746096	0.0109554	0.0129514	0.00861673	0.0186793	0.00847932		0.0119575	4
654085	FR	100	PRE	19	2000		10	12	13	8	7	5	4	2				18	17	16	15	14	13	12	11				0.0201474	0.0114799	0.014539	0.0134528	0.0154586	0.0216264	0.0191565	0.0142356				0.0158137	11
1143919	FR	100	PRE	20	1997		10	6	13	6	8	10	7	2				21	20	19	18	17	16	15	14				0.0108938	0.0179759	0.00886321	0.011398	0.0125794	0.016275	0.00909703	0.0121864				0.0144349	8
704357	FR	100	PRE	21	1998		26	13	16	10	15		5	4	3			20	19	18	17	16		14	13	12			0.00855932	0.0136571	0.00925522	0.00990819	0.0128543		0.0225728	0.0112886	0.00835868			0.0111082	19.5
1002980	FR	100	PRE	22	2000		18	13	9	11	7	2	4		3	4		18	17	16	15	14	13	12		10	9		0.0208427	0.0217309	0.0150196	0.0124162	0.0151608	0.0202168	0.0113161		0.0109628	0.0392825		0.0212868	15.5
473603	FR	100	PRE	23	1993		19	12	14	7	14	12	12	11	6	10		25	24	23	22	21	20	19	18	17	16		0.0145408	0.0120682	0.0128678	0.00685176	0.0178719	0.0123924	0.0180651	0.0132332	0.0127858	0.0079103		0.0133045	15.5
1262746	FR	100	PRE	24	1992		7	2	5	2		2	17	11	7	11		26	25	24	23		21	20	19	18	17		0.0209678	0.00389037	0.0138719	0.0253621		0.0121709	0.0168613	0.0196787	0.0248177	0.0182606		0.0124291	4.5
789861	FR	100	PRE	25	1996		10	8	9	9	11	13	10	10	7	3		22	21	20	19	18	17	16	15	14	13		0.0105322	0.00728335	0.010579	0.00853891	0.0090657	0.0134196	0.0134569	0.0111661	0.0205136	0.023356		0.00890778	9
112768	FR	100	PRE	26	1997		15	17	12	18	19	7	13	11	4	3		21	20	19	18	17	16	15	14	13	12		0.018907	0.0161236	0.015503	0.0169605	0.0143348	0.00475465	0.0169307	0.00880077	0.0240429	0.00996985		0.0175153	16
1029563	FR	100	PRE	27	1994		19	12	18	15	19	11	15	19	13	8		24	23	22	21	20	19	18	17	16	15		0.00651366	0.00723415	0.0187792	0.0117311	0.00802197	0.00891176	0.0115477	0.0224968	0.0206149	0.0344592		0.0068739	15.5
381331	FR	100	PRE	28	1999		10	11	13	13	7	5	3					19	18	17	16	15	14	13					0.00666494	0.00948929	0.00505425	0.0114573	0.0106483	0.0141215	0.0194873					0.00807711	10.5
544603	FR	100	PRE	29	1990		3	2	2	4	5	5	4	4	4	8		28	27	26	25	24	23	22	21	20	19		0.0122429	0.017759	0.0207954	0.0141334	0.0135838	0.00672912	0.0048424	0.0190703	0.00291778	0.00967899		0.0150009	2.5
730961	FR	100	PRE	30	1989		16	14	16	14	14	11	14	8	8	7		29	28	27	26	25	24	23	22	21	20		0.00976094	0.0121514	0.0173516	0.0255153	0.0110188	0.0117949	0.00883465	0.00735615	0.0151941	0.0105807		0.0109562	15
579214	FR	100	PRE	31	2001		21	22	22	25	22	10	7	6	4	3		17	16	15	14	13	12	11	10	9	8		0.0144751	0.0100787	0.0180705	0.0128502	0.0178937	0.0235436	0.0211993	0.0206211	0.0155598	0.0175767		0.0122769	21.5
529037	FR	100	PRE	32	2003		19	8	3	2								15	14	13	12								0.010771	0.00490065	0.0114785	0.027279								0.00783583	13.5
1187712	FR	100	PRE	33	2001		20	11	5	4	5							17	16	15	14	13							0.00782993	0.00752908	0.0220518	0.0107818	0.00333835							0.00767951	15.5
350061	FR	100	PRE	34	1991		8		4	14	10	17	11	7	8	2		27		25	24	23	22	21	20	19	18		0.0121234		0.0169906	0.0133146	0.0251673	0.0137405	0.0137385	0.0187973	0.0157196	0.00850709		0.0121234	8
1239239	FR	100	PRE	35	1993		5	5	8		6	7	5	6	3	4		25	24	23		21	20	19	18	17	16		0.0106853	0.00992936	0.0102294		0.00566585	0.0030512	0.0114935	0.0162887	0.0285851	0.017829		0.0103073	5
825041	FR	100	PRE	36	1988		7	9	6	8	9	10	6	15	13	15		30	29	28	27	26	25	24	23	22	21		0.0125452	0.0133807	0.00584127	0.0100587	0.00981861	0.0112863	0.00992187	0.0177321	0.0127534	0.0113255		0.0129629	8
668869	FR	100	PRE	37	2000		10	9	3	2	2							18	17	16	15	14							0.012125	0.00965052	0.00703996	0.00881708	0.00387206							0.0108878	9.5
698207	FR	100	PRE	38	1999		8	3	10	5	8	5						19	18	17	16	15	14						0.00944122	0.00917972	0.0107037	0.00899309	0.0116105	0.0181893						0.00931047	5.5
1169576	FR	100	PRE	39	2000		10	4	6	8	3							18	17	16	15	14							0.0123621	0.0159394	0.0195966	0.0176803	0.00795536							0.0141508	7
87721	FR	100	PRE	40	2001		13	8										17	16										0.00893014	0.0109743										0.0099522	10.5
28849	FR	100	PRE	41	2000		10	13	8	5	2		4	2	2	3		18	17	16	15	14		12	11	10	9		0.0122443	0.0112233	0.0134363	0.0109841	0.0100942		0.0144552	0.00507704	0.00701565	0.0320721		0.0117338	11.5
458301	FR	100	PRE	42	1994		14	9	12	5	7	5	2	7	4			24	23	22	21	20	19	18	17	16			0.0055272	0.00929123	0.00796955	0.00876744	0.0120322	0.0059789	0.00221278	0.00366243	0.00825			0.00740921	11.5
734454	FR	100	PRE	43	2000		12	10	12	12	10	8	7	3				18	17	16	15	14	13	12	11				0.00667077	0.00686107	0.0150633	0.00726086	0.0168665	0.0219852	0.0185066	0.0205608				0.00676592	11
31996	FR	100	PRE	44	2000		7	11	10	5	6	3	2					18	17	16	15	14	13	12					0.0172585	0.0114102	0.0098029	0.0034581	0.0155025	0.00817278	0.00273429					0.0143343	9
1192913	FR	100	PRE	45	1999		8		8	5		6	5					19		17	16		14	13					0.0144601		0.016142	0.00872451		0.0114647	0.0118346					0.0144601	8
107105	FR	100	PRE	46	2000		0	2											17										0	0.00167221										0.000836106	1
422228	FR	100	PRE	47	2002		2	3	3	2								16	15	14	13								0.00213627	0.00900754	0.0157021	0.0117276								0.00557191	2.5
1169911	FR	100	PRE	48	2001		9	8	6	8	7							17	16	15	14	13							0.0228895	0.0167192	0.0256612	0.016016	0.01486							0.0198044	8.5
359759	FR	100	PRE	49	2000		12	8	11	4	9	4			2			18	17	16	15	14	13			10			0.0169104	0.0221039	0.0180547	0.0246332	0.0199298	0.0198541			0.0116184			0.0195072	10
1019521	FR	100	PRE	50	1998		5	4	5	3								20	19	18	17								0.0186601	0.0125192	0.0127282	0.00797455								0.0155897	4.5
435219	FR	100	PRE	51	2004		5	2										14	13										0.0178612	0.0120207										0.0149409	3.5
240470	FR	200	FIN	1	1995		19	19	20	24	24	16	17	9	12	12		23	22	21	20	19	18	17	16	15	14		0.0116272	0.0129464	0.0128559	0.0130564	0.0145557	0.0383444	0.0122159	0.0127266	0.0263588	0.0174581		0.0122868	19
427769	FR	200	FIN	2	1987		15	14	15	15	10	12	12	9	11	10		31	30	29	28	27	26	25	24	23	22		0.0143614	0.00820139	0.0156422	0.0115472	0.0144774	0.0126021	0.0196911	0.0138166	0.0118768	0.0166626		0.0112814	14.5
86397	FR	200	FIN	3	1997		8	10	4		4	3						21	20	19		17	16						0.0126254	0.00987483	0.0144042		0.00926224	0.00838679						0.0112501	9
351264	FR	200	FIN	4	1993		12	11	15	15	18	12	14	20	13	15		25	24	23	22	21	20	19	18	17	16		0.0146679	0.013093	0.0153953	0.0120678	0.0142751	0.0127199	0.0144329	0.0117412	0.0169356	0.0241462		0.0138805	11.5
546213	FR	200	FIN	5	2002		14	14	9	4	2							16	15	14	13	12							0.0122364	0.0169904	0.00768935	0.0345124	0.00806736							0.0146134	14
1304587	FR	200	FIN	6	1998		9	5	2	9	8	13	6					20	19	18	17	16	15	14					0.0101748	0.0106387	0.00383855	0.0161153	0.0120726	0.0171764	0.00801509					0.0104068	7
520412	FR	200	FIN	7	1999		13	10	11	13	9	12	11					19	18	17	16	15	14	13					0.013699	0.01252	0.0170386	0.00536857	0.0217784	0.0210773	0.0105807					0.0131095	11.5
937136	FR	200	FIN	8	1989		25	9	17	19	23	17	7	14	9	5		29	28	27	26	25	24	23	22	21	20		0.012899	0.0143027	0.0118546	0.0124646	0.0160004	0.0160114	0.00944782	0.00869072	0.0149232	0.00938662		0.0136008	17
1304015	FR	200	SEM	9	2000		11	15	10	7	3	4	2					18	17	16	15	14	13	12					0.0134764	0.015496	0.0154869	0.00893596	0.0258353	0.0125588	0.0279121					0.0144862	13
1118344	FR	200	SEM	10	1993		20	10	15	12	14	11	11	8	8	9		25	24	23	22	21	20	19	18	17	16		0.0117657	0.0130067	0.0172284	0.0131172	0.0120884	0.0132585	0.0118209	0.0112238	0.0147796	0.0140282		0.0123862	15
855242	FR	200	SEM	11	1989		10	14	11	6			5	5	5	3		29	28	27	26			23	22	21	20		0.016851	0.0234251	0.0155868	0.0155848			0.0237265	0.0124406	0.0152031	0.0132326		0.020138	12
852396	FR	200	SEM	12	1992		10	4	12	10	11	6	9	4	3	19		26	25	24	23	22	21	20	19	18	17		0.021415	0.0330178	0.0167436	0.0105565	0.0137008	0.0114814	0.0135657	0.0148084	0.0171929	0.0162042		0.0272164	7
1130700	FR	200	SEM	13	1997		12	20	11	9	4	2	4	2				21	20	19	18	17	16	15	14				0.00724772	0.010223	0.00909488	0.0149825	0.00614811	0.0141483	0.0157546	0.0128998				0.00873535	16
297985	FR	200	SEM	14	1997		10											21											0.0104591											0.0104591	10
785968	FR	200	SEM	15	2000		14	13	12	7	3	5	2					18	17	16	15	14	13	12					0.0154036	0.0131274	0.0149646	0.0103601	0.00758188	0.00807703	0.008375					0.0142655	13.5
579214	FR	200	SEM	16	2001		21	21	22	19	20	6		4	2	2		17	16	15	14	13	12		10	9	8		0.0164359	0.0118117	0.0179454	0.0154764	0.0193041	0.0307866		0.0252532	0.00819444	0.0343623		0.0141238	21
1029563	FR	200	PRE	17	1994		16	12	20	19	20	12	11	5		2		24	23	22	21	20	19	18	17		15		0.0129653	0.0142701	0.0200355	0.0196703	0.0151521	0.0196832	0.00900907	0.0185321		0.00997893		0.0136177	14
1199156	FR	200	PRE	18	1999		4	11	10	10	6	2	2					19	18	17	16	15	14	13					0.00898997	0.0121544	0.0173326	0.0242121	0.010581	0.0105831	0.00853197					0.0105722	7.5
736929	FR	200	PRE	19	1998		17	9	6	4	4	3						20	19	18	17	16	15						0.0240337	0.0197058	0.0112451	0.0114188	0.0294236	0.00406584						0.0218697	13
878738	FR	200	PRE	20	1994		16	10	11	10	3	4	6	5	6	6		24	23	22	21	20	19	18	17	16	15		0.0115673	0.00676514	0.012605	0.0129978	0.0133507	0.0085047	0.00537332	0.0117118	0.0137578	0.021197		0.0091662	13
802747	FR	200	PRE	21	1997		9	10	11	11	15	14	5	5	2			21	20	19	18	17	16	15	14	13			0.0133959	0.00993933	0.00869024	0.00980398	0.0112743	0.0205626	0.0170085	0.00790474	0.00146345			0.0116676	9.5
15289	FR	200	PRE	22	1998		10	4	8	11	15	11	5					20	19	18	17	16	15	14					0.0215432	0.00412059	0.013025	0.0084334	0.0122006	0.00987375	0.0319045					0.0128319	7
501512	FR	200	PRE	23	1999		9	11	8	11	6	2						19	18	17	16	15	14						0.00851172	0.0118919	0.0137957	0.0130777	0.0174471	0.0205713						0.0102018	10
31996	FR	200	PRE	24	2000		7	10	9	5	4	2						18	17	16	15	14	13						0.0177965	0.0143876	0.0128907	0.0133422	0.0231344	0.0120011						0.016092	8.5
1227351	FR	200	PRE	25	1993		6	10	6	8	4	3	2	7	3			25	24	23	22	21	20	19	18	17			0.0121577	0.0103194	0.00488321	0.0111714	0.0128435	0.00970403	0.00190121	0.031147	0.0117216			0.0112386	8
883683	FR	200	PRE	26	2001		9	10	8	4	6	9	7	2				17	16	15	14	13	12	11	10				0.00785011	0.0138245	0.0112351	0.00550137	0.0250169	0.0153098	0.0124039	0.000531688				0.0108373	9.5
751658	FR	200	PRE	27	1997		7		2	6	2			2		3		21		19	18	17			14		12		0.0114083		0.00312361	0.0170523	0.00332832			0.000565871		0.00596391		0.0114083	7
335587	FR	200	PRE	28	2001		16	7	8	6								17	16	15	14								0.0133975	0.0201498	0.0288767	0.0184881								0.0167736	11.5
381331	FR	200	PRE	29	1999		10	11	8	9	7	5	2					19	18	17	16	15	14	13					0.00582987	0.0124239	0.0104449	0.00827299	0.00678506	0.0147409	0.0165176					0.0091269	10.5
978141	FR	200	PRE	30	1998		13	9	8	14	7	9	11	6	3	2		20	19	18	17	16	15	14	13	12	11		0.00738041	0.0104636	0.00527934	0.01932	0.0193396	0.014416	0.0180019	0.0260842	0.00825519	0.0276151		0.008922	11
734454	FR	200	PRE	31	2000		15	13	13	12	9	7	5	4				18	17	16	15	14	13	12	11				0.011023	0.0111702	0.0180818	0.0128869	0.0132005	0.0175163	0.0156684	0.0188786				0.0110966	14
32545	FR	200	PRE	32	2003		11	11	4	3	2	2						15	14	13	12	11	10						0.0104718	0.0158521	0.0102488	0.0183937	0.00260711	0.0356768						0.013162	11
791013	FR	200	PRE	33	1999		10	8	12	11	6	9	3					19	18	17	16	15	14	13					0.0129602	0.0129786	0.0146034	0.0115095	0.010629	0.0144862	0.0248949					0.0129694	9
405461	FR	200	PRE	34	2001		14	16	8	10								17	16	15	14								0.00585406	0.0138101	0.0113673	0.0272018								0.00983207	15
698207	FR	200	PRE	35	1999		6	2	5	4	7	4						19	18	17	16	15	14						0.0172204	0.0117943	0.00939723	0.00786327	0.0261614	0.0118482						0.0145073	4
324943	FR	200	PRE	36	1996		14	12	13	15	8	12	2	2	3			22	21	20	19	18	17	16	15	14			0.0115825	0.0107756	0.0156212	0.0128567	0.0151296	0.0109707	0.00669827	0.0141004	0.0288883			0.011179	13
643639	FR	200	PRE	37	1993		4	7	8	10	8			10	9	5		25	24	23	22	21			18	17	16		0.00764728	0.0142422	0.0139067	0.0133224	0.0103383			0.0137276	0.0174712	0.0280585		0.0109447	5.5
689062	FR	200	PRE	38	2001		15	14	9	11	6	2		2				17	16	15	14	13	12		10				0.0106965	0.0140814	0.0208055	0.0148736	0.0182228	0.0245069		0.0212713				0.012389	14.5
856591	FR	200	PRE	39	1998		16	8	11	7	4	3	3					20	19	18	17	16	15	14					0.0106112	0.0141965	0.0143206	0.016647	0.00892372	0.0260713	0.0136566					0.0124038	12
1002980	FR	200	PRE	40	2000		13	7	8	2	2		2			2		18	17	16	15	14		12			9		0.0118335	0.0215389	0.0137561	0.0107881	0.0045595		0.0230039			0.0240751		0.0166862	10
529037	FR	200	PRE	41	2003		8	7	3	2								15	14	13	12								0.0138835	0.00740557	0.0149299	0.0111598								0.0106445	7.5
751864	FR	200	PRE	42	1999		10	16	14	15	13	9	2	3	3			19	18	17	16	15	14	13	12	11			0.0123204	0.0143352	0.0153344	0.0178727	0.0176074	0.0214421	0.00292042	0.0136461	0.0355123			0.0133278	13
757879	FR	200	PRE	43	2000		5	14	11	8	5	7	3					18	17	16	15	14	13	12					0.0249607	0.00995113	0.0182821	0.0103183	0.00647544	0.0164029	0.0305813					0.0174559	9.5
1187712	FR	200	PRE	44	2001		13	9	13	11	6							17	16	15	14	13							0.0126376	0.00586733	0.0189651	0.00847532	0.00997261							0.00925245	11
422228	FR	200	PRE	45	2002		5	6	5									16	15	14									0.012073	0.0205721	0.0144503									0.0163226	5.5
1169911	FR	200	PRE	46	2001		12	9	10	10	7							17	16	15	14	13							0.0144792	0.017311	0.0151844	0.0166077	0.0177117							0.0158951	10.5
359759	FR	200	PRE	47	2000		12	8	10	7	8							18	17	16	15	14							0.0106493	0.00962235	0.0134639	0.0284983	0.0182289							0.0101358	10
1019521	FR	200	PRE	48	1998				2	3										18	17										0.0190051	0.00629777								#DIV/0!	#DIV/0!
1205797	FR	400	FIN	1	1998		12	19	14	18	9	9	6	7				20	19	18	17	16	15	14	13				0.0197539	0.0131626	0.0137932	0.0109178	0.0126444	0.0191087	0.0138707	0.0100957				0.0164582	15.5
22341	FR	400	FIN	2	2001		13	16	11	14	12	12						17	16	15	14	13	12						0.021824	0.0193473	0.0164211	0.0340945	0.0159006	0.0245135						0.0205856	14.5
520412	FR	400	FIN	3	1999		12	17	11	11	10	10	10					19	18	17	16	15	14	13					0.0147178	0.0126803	0.0200387	0.00878229	0.0149955	0.0160442	0.0171006					0.013699	14.5
113107	FR	400	FIN	4	1998		12	10	10	5	10	5	4	2				20	19	18	17	16	15	14	13				0.0223132	0.0142956	0.013866	0.0137705	0.0170017	0.0105518	0.0140756	0.00686334				0.0183044	11
1174293	FR	400	FIN	5	1994		10	10	10	15	11	18	16	20	22	22		24	23	22	21	20	19	18	17	16	15		0.0188513	0.0187006	0.0163784	0.0162717	0.0133867	0.0129071	0.0251583	0.0146651	0.021145	0.0229602		0.0187759	10
643639	FR	400	FIN	6	1993		8	14	10	12	12	25	27	15	17	14		25	24	23	22	21	20	19	18	17	16		0.015176	0.0127595	0.00906411	0.0142045	0.0107896	0.0106573	0.0148642	0.0189308	0.0235141	0.0214505		0.0139678	11
324943	FR	400	FIN	7	1996		17	12	15	13			8	7	17	9		22	21	20	19			16	15	14	13		0.0147454	0.0205564	0.0204158	0.0168157			0.013398	0.0176473	0.0161331	0.00915849		0.0176509	14.5
351264	FR	400	FIN	8	1993		8	11	9	13	14	14	16	20	11	10		25	24	23	22	21	20	19	18	17	16		0.0126868	0.0142988	0.0119982	0.00976054	0.0123009	0.0138853	0.012233	0.012229	0.0170459	0.0174516		0.0134928	9.5
1227351	FR	400	PRE	9	1993		7	3			4		2	2	9	12		25	24			21		19	18	17	16		0.0146905	0.0132512			0.0209221		0.011057	0.0150059	0.0117596	0.0142628		0.0139709	5
189542	FR	400	PRE	10	1993		7	8	9	9	6	13	11	16	8	16		25	24	23	22	21	20	19	18	17	16		0.0214752	0.0208566	0.0220469	0.0199512	0.00955466	0.0206264	0.0149174	0.0270653	0.02725	0.0335893		0.0211659	7.5
166119	FR	400	PRE	11	1993		3	3	2	7	9		4	2	2			25	24	23	22	21		19	18	17			0.0050169	0.0197764	0.00235574	0.0155134	0.0240368		0.0224513	0.0211101	0.00090079			0.0123967	3
513378	FR	400	PRE	12	2000		10	8	10	5	5							18	17	16	15	14							0.0071227	0.00924239	0.0184662	0.00907082	0.0280073							0.00818254	9
543379	FR	400	PRE	13	2000		0			7		2									15		13						0			0.0117781		0.00296571						0	0
1304015	FR	400	PRE	14	2000		8	10	11	11	9	6	6	3				18	17	16	15	14	13	12	11				0.0134607	0.0133665	0.0165793	0.011651	0.0177299	0.0222163	0.014385	0.0301737				0.0134136	9
736929	FR	400	PRE	15	1998		8	4		2	2							20	19		17	16							0.0326996	0.0133208		0.000302808	0.00416199							0.0230102	6
181565	FR	400	PRE	16	2004		9	2										14	13										0.00781245	0.003001										0.00540673	5.5
978141	FR	400	PRE	17	1998		13	9	9	13	15	10	21	9	3			20	19	18	17	16	15	14	13	12			0.00748684	0.0167926	0.00785374	0.0199192	0.0192883	0.0132738	0.0160712	0.0249218	0.0202163			0.0121397	11
1170210	FR	400	PRE	18	2002		12	18	19	13	9	4	2					16	15	14	13	12	11	10					0.0151068	0.0129113	0.0131844	0.0200497	0.0391606	0.0223557	0.00965392					0.014009	15
1250078	FR	400	PRE	19	1999		11	18	17	15	16	12	3	2				19	18	17	16	15	14	13	12				0.010597	0.0105878	0.0144668	0.0139466	0.0163791	0.00890543	0.0190851	0.00264194				0.0105924	14.5
546213	FR	400	PRE	20	2002		8	11	4	5	2							16	15	14	13	12							0.0160375	0.0289454	0.0119165	0.0184381	0.0099894							0.0224915	9.5
856591	FR	400	PRE	21	1998		11	8	4	2	2	3						20	19	18	17	16	15						0.00983142	0.0246644	0.0127281	0.0109789	0.0392601	0.00931737						0.0172479	9.5
31996	FR	400	PRE	22	2000		4	4	9	3	5	2						18	17	16	15	14	13						0.0219383	0.0134629	0.0171544	0.0172414	0.0251782	0.00814748						0.0177006	4
689062	FR	400	PRE	23	2001		14	13	15	11	8	4						17	16	15	14	13	12						0.0142139	0.0176772	0.0234865	0.019469	0.0308196	0.0225362						0.0159455	13.5
883683	FR	400	PRE	24	2001		17	18	18	5	10	7	8					17	16	15	14	13	12	11					0.0189427	0.00564783	0.00784353	0.013204	0.014576	0.0163176	0.0279815					0.0122953	17.5
210850	FR	400	PRE	25	2001		12	6	7	5		3	3					17	16	15	14		12	11					0.0115667	0.0145377	0.00856743	0.020217		0.0218708	0.0259048					0.0130522	9
501512	FR	400	PRE	26	1999		7	9	7	11	7	4						19	18	17	16	15	14						0.0173208	0.0123097	0.0128571	0.0282662	0.0207251	0.0259756						0.0148153	8
138417	FR	400	PRE	27	2001		17	9	7									17	16	15									0.0132121	0.0146089	0.0191811									0.0139105	13
32545	FR	400	PRE	28	2003		11	10	4	2	2							15	14	13	12	11							0.0159014	0.0211221	0.0165989	0.0193156	0.0113352							0.0185118	10.5
297985	FR	400	PRE	29	1997		2											21											0.00520693											0.00520693	2
422228	FR	400	PRE	30	2002		5	6	3									16	15	14									0.00594945	0.0170248	0.0183037									0.0114871	5.5
529037	FR	400	PRE	31	2003		6	2		2								15	14		12								0.0196786	0.00726378		0.00964422								0.0134712	4
1205797	FR	800	FIN	1	1998		7	9	9	10	7	4	2	3				20	19	18	17	16	15	14	13				0.014953	0.0151682	0.00879922	0.0137154	0.0136985	0.00988383	0.0187163	0.0226373				0.0150606	8
22341	FR	800	FIN	2	2001		7	7	5	7	5	5						17	16	15	14	13	12						0.0206524	0.0165812	0.00880893	0.0210513	0.0064558	0.0108566						0.0186168	7
113107	FR	800	FIN	3	1998		6	6	3	3	3							20	19	18	17	16							0.0152941	0.0103657	0.0150142	0.00727271	0.0165336							0.0128299	6
1174293	FR	800	FIN	4	1994		7	5	5	9	8	9	7	9	10	10		24	23	22	21	20	19	18	17	16	15		0.0108273	0.0116413	0.0163326	0.01642	0.0184496	0.0143525	0.0319222	0.0153696	0.0145033	0.0229892		0.0112343	6
189542	FR	800	FIN	5	1993		6	5	7	8	4	8	6	8	2	7		25	24	23	22	21	20	19	18	17	16		0.0125877	0.00405975	0.0254796	0.0248698	0.00659634	0.015499	0.013578	0.0228573	0.033519	0.019099		0.00832375	5.5
1282389	FR	800	FIN	6	1994		6	3	8	5	5	6	4	11	15	14		24	23	22	21	20	19	18	17	16	15		0.0105659	0.0122596	0.0107406	0.00705832	0.0134218	0.00873682	0.00406988	0.00926965	0.00658396	0.0109023		0.0114127	4.5
643639	FR	800	FIN	7	1993		5	8	7	7	7	13	14	7	6	8		25	24	23	22	21	20	19	18	17	16		0.00999394	0.0122788	0.0124574	0.00873451	0.0102014	0.00880916	0.0107427	0.0102131	0.0158041	0.0252466		0.0111364	6.5
608017	FR	800	FIN	8	1997		14	10	9	7	12	12	7	3				21	20	19	18	17	16	15	14				0.010795	0.00568063	0.00969609	0.00748481	0.011922	0.0130852	0.0271667	0.0172728				0.0082378	12
324943	FR	800	PRE	9	1996		7	6	5	2			4	4	8	4		22	21	20	19			16	15	14	13		0.00823229	0.0047319	0.0139897	0.00989015			0.0155847	0.0100879	0.0177895	0.0138391		0.00648209	6.5
1250078	FR	800	PRE	10	1999		5	8	13	9	10	5						19	18	17	16	15	14						0.006496	0.00830819	0.0131788	0.00817779	0.0146096	0.00799441						0.0074021	6.5
234464	FR	800	PRE	11	2001		9	6	6	4	3							17	16	15	14	13							0.0126492	0.0146087	0.0133585	0.0106666	0.0224724							0.0136289	7.5
513378	FR	800	PRE	12	2000		6	4	5									18	17	16									0.0132154	0.00304163	0.0124102									0.0081285	5
883683	FR	800	PRE	13	2001		11	14	13	5	6							17	16	15	14	13							0.0130009	0.00620217	0.00689697	0.0161973	0.0111138							0.00960156	12.5
856591	FR	800	PRE	14	1998		6	2										20	19										0.0142756	0.0193478										0.0168117	4
181565	FR	800	PRE	15	2004		6	2										14	13										0.00828786	0.00196785										0.00512785	4
138417	FR	800	PRE	16	2001		13	6	6									17	16	15									0.014855	0.0121199	0.0175037									0.0134875	9.5
501512	FR	800	PRE	17	1999		4	6	5	6	4	2						19	18	17	16	15	14						0.00943548	0.0198564	0.00874949	0.0133493	0.0175936	0.0250592						0.014646	5
689062	FR	800	PRE	18	2001		5	8	7		3							17	16	15		13							0.0137052	0.0117749	0.0244269		0.0116906							0.01274	6.5
1205797	FR	1500	FIN	1	1998		5	7	4	4	5	2						20	19	18	17	16	15						0.0090109	0.012529	0.00727169	0.0109607	0.0127378	0.00645386						0.0107699	6
1174293	FR	1500	FIN	2	1994		5	2		4	6	3		3	4	4		24	23		21	20	19		17	16	15		0.00426007	0.0157642		0.0124942	0.0221929	0.00559959		0.0156689	0.0112503	0.0269419		0.0100121	3.5
22341	FR	1500	FIN	3	2001		6	6		2								17	16		14								0.013903	0.0135411		0.0100277								0.0137221	6
1282389	FR	1500	FIN	4	1994		4	2	3		4	2		5	7	6		24	23	22		20	19		17	16	15		0.0128514	0.00384855	0.0167222		0.0181301	0.0015248		0.0131218	0.00662065	0.0120546		0.00834996	3
643639	FR	1500	FIN	5	1993		4	6	2		4	4	4	2		3		25	24	23		21	20	19	18		16		0.00897186	0.00663638	0.00357014		0.0104202	0.00959207	0.00650132	0.0142148		0.020316		0.00780412	5
608017	FR	1500	FIN	6	1997		9	6	3	2	5	5	2					21	20	19	18	17	16	15					0.0112127	0.00977399	0.00800738	0.00647539	0.0103579	0.013852	0.0305058					0.0104934	7.5
1250078	FR	1500	FIN	7	1999		5	5	7	5	5							19	18	17	16	15							0.0170752	0.0203958	0.0109186	0.00973692	0.0101898							0.0187355	5
234464	FR	1500	FIN	8	2001		7	4	4									17	16	15									0.0168088	0.0142471	0.0134568									0.015528	5.5
324943	FR	1500	PRE	9	1996		3											22											0.0153515											0.0153515	3
513378	FR	1500	PRE	10	2000		5	4	4									18	17	16									0.0095165	0.0029777	0.0100957									0.0062471	4.5
883683	FR	1500	PRE	11	2001		4	6										17	16										0.0046974	0.00947619										0.00708679	5
856591	FR	1500	PRE	12	1998		3											20											0.00921603											0.00921603	3
138417	FR	1500	PRE	13	2001		7											17											0.0117248											0.0117248	7
181565	FR	1500	PRE	14	2004		3											14											0.0024823											0.0024823	3
501512	FR	1500	PRE	15	1999		2	3	3	3								19	18	17	16								0.01875	0.00223449	0.0195135	0.0186795								0.0104922	2.5
1174070	BU	50	FIN	1	1993		19	23	15	16	11	5	5	19	10	4		25	24	23	22	21	20	19	18	17	16		0.0111613	0.021558	0.0139224	0.0315357	0.0296473	0.014433	0.0138535	0.0114309	0.0133261	0.0249815		0.0163596	21
378657	BU	50	FIN	2	1997		11	14	12	12	8	7	4					21	20	19	18	17	16	15					0.0143966	0.0106032	0.016195	0.012242	0.00933744	0.0132229	0.00852776					0.0124999	12.5
705243	BU	50	FIN	3	1989		22	22	14	12	18	10	3	3	12	10		29	28	27	26	25	24	23	22	21	20		0.0141009	0.015913	0.0108747	0.00995685	0.0102497	0.0128558	0.00618031	0.0140536	0.0131526	0.0165762		0.0150069	22
62902	BU	50	FIN	4	1992		8	8	2	2	2			6	6	8		26	25	24	23	22			19	18	17		0.013027	0.00796454	0.00808738	0.0129309	0.00848991			0.010762	0.0297302	0.0163315		0.0104958	8
937387	BU	50	FIN	5	1992		13	17	14	21	20	21	14	13	17	14		26	25	24	23	22	21	20	19	18	17		0.0177849	0.0141579	0.00688505	0.0113129	0.0217864	0.0139766	0.0160165	0.0351184	0.0179222	0.0178922		0.0159714	15
1105861	BU	50	FIN	6	1990		13	13	6	4	3	9		6	2			28	27	26	25	24	23		21	20			0.0105746	0.0201815	0.00590496	0.0135138	0.0121036	0.0153269		0.0247672	0.015453			0.015378	13
111173	BU	50	FIN	7	1990		14	14	10	16	14	10	12	9	6	3		28	27	26	25	24	23	22	21	20	19		0.00892751	0.02708	0.0103981	0.0196871	0.018065	0.0172352	0.0165477	0.0106558	0.0154518	0.0167961		0.0180038	14
112264	BU	50	FIN	8	1995		11	15	16	18	9	8	11	13				23	22	21	20	19	18	17	16				0.0121718	0.0149596	0.0198403	0.0127758	0.0150459	0.00878618	0.0206684	0.0144725				0.0135657	13
968596	BU	50	SEM	9	1994		6	3	14	6	10	2	2		2			24	23	22	21	20	19	18		16			0.0144617	0.00641618	0.0251568	0.0192762	0.0235057	0.00192018	0.00208552		0.00492134			0.0104389	4.5
352020	BU	50	SEM	10	1993		18	22	11	10	15	10	5	10	12	9		25	24	23	22	21	20	19	18	17	16		0.0113971	0.00970848	0.0052919	0.0154023	0.0112908	0.00931926	0.0224532	0.0136517	0.0106464	0.0112355		0.0105528	20
704357	BU	50	SEM	11	1998		17	12	16	12	14	12			2			20	19	18	17	16	15			12			0.0106932	0.0102354	0.0131489	0.00806273	0.00960238	0.022517			0.037718			0.0104643	14.5
531808	BU	50	SEM	12	1990		18	18	12	8	14	11	10	10	8	11		28	27	26	25	24	23	22	21	20	19		0.0139579	0.0144656	0.00807476	0.00903211	0.0128214	0.0142404	0.0122979	0.00953926	0.0107971	0.011095		0.0142117	18
789861	BU	50	SEM	13	1996		15	5	2	2	4	11	9	6	5			22	21	20	19	18	17	16	15	14			0.00983981	0.00806205	0.00585045	0.0133441	0.0119998	0.00977588	0.00844902	0.0179509	0.0189366			0.00895093	10
1179680	BU	50	SEM	14	1994		22	18	5	17	14	8						24	23	22	21	20	19						0.0144803	0.014309	0.0142444	0.0118796	0.0122823	0.0127269						0.0143946	20
654085	BU	50	SEM	15	2000		2	9	6	5	2		2	2				18	17	16	15	14		12	11				0.00634651	0.0147446	0.015479	0.00802818	0.00822516		0.020851	0.0221037				0.0105456	5.5
800302	BU	50	SEM	16	1997		7	15	16	14	9	17	14	4	3			21	20	19	18	17	16	15	14	13			0.00884566	0.0104564	0.0127139	0.0136197	0.0143937	0.0138931	0.0116429	0.0178823	0.0233216			0.00965103	11
1143919	BU	50	PRE	17	1997		13	3	4	3	10	14	4					21	20	19	18	17	16	15					0.00726302	0.0228573	0.00650823	0.0116935	0.0118365	0.0146807	0.0195372					0.0150602	8
706306	BU	50	PRE	18	1998		20	18	12	7	11	10	5	3				20	19	18	17	16	15	14	13				0.0115605	0.0120045	0.00816697	0.00916341	0.00980315	0.0126969	0.0120447	0.0234911				0.0117825	19
765543	BU	50	PRE	19	1996		15	4	5	9	10	8	10	6	10	8		22	21	20	19	18	17	16	15	14	13		0.0144736	0.00700772	0.0134887	0.00666722	0.0111318	0.0128249	0.023435	0.0239295	0.023097	0.0157301		0.0107406	9.5
87721	BU	50	PRE	20	2001		16	16	5									17	16	15									0.0119721	0.00938706	0.0143019									0.0106796	16
698207	BU	50	PRE	21	1999		8	4	5	2	6							19	18	17	16	15							0.01571	0.00571045	0.0143602	0.0199117	0.00989296							0.0107102	6
527982	BU	50	PRE	22	1994		8	8	2	5	5	5	4	3	10	4		24	23	22	21	20	19	18	17	16	15		0.00954535	0.0190677	0.00806969	0.0167631	0.02545	0.033984	0.0190574	0.0248257	0.0178405	0.0238759		0.0143065	8
69805	BU	50	PRE	23	1990		9	7	4	7	9	7	4		4	3		28	27	26	25	24	23	22		20	19		0.0103797	0.0106948	0.0120599	0.0107382	0.0150876	0.00908692	0.00820901		0.00512961	0.0205578		0.0105372	8
78989	BU	50	PRE	24	1989		9	13	5	6	7	7	9	16	12	12		29	28	27	26	25	24	23	22	21	20		0.00833033	0.0151895	0.0144188	0.0113981	0.0309487	0.0170481	0.022691	0.0253893	0.0221629	0.0111315		0.0117599	11
240709	BU	50	PRE	25	1996		6	12	10	13	14	6						22	21	20	19	18	17						0.00634349	0.0175139	0.0134141	0.0110396	0.010708	0.0138513						0.0119287	9
379636	BU	50	PRE	26	1995		10	8	7	10			4	8	5	6		23	22	21	20			17	16	15	14		0.0123128	0.0118433	0.0100663	0.0124415			0.00969502	0.0177477	0.0104481	0.0177379		0.0120781	9
78384	BU	50	PRE	27	1996		13	13	14	13	8	4	3	6	5	4		22	21	20	19	18	17	16	15	14	13		0.0140515	0.0217654	0.0172758	0.0111076	0.0112074	0.0138953	0.0290064	0.01662	0.00843407	0.0211245		0.0179085	13
222183	BU	50	PRE	28	1999		11	4	5	16	12	9	6	5				19	18	17	16	15	14	13	12				0.0102406	0.00559957	0.010851	0.0141601	0.0205732	0.0366676	0.010601	0.00683486				0.00792007	7.5
112768	BU	50	PRE	29	1997		11	11	8	10	11	5	10	7		2		21	20	19	18	17	16	15	14		12		0.0115051	0.013486	0.0164863	0.0110248	0.0176698	0.01014	0.0133403	0.00461062		0.00390984		0.0124956	11
1241701	BU	50	PRE	30	1997		16	16	13	24	14	15	3	5				21	20	19	18	17	16	15	14				0.0180538	0.0325321	0.0186146	0.0183462	0.0215046	0.0150221	0.0106749	0.0107383				0.0252929	16
57129	BU	50	PRE	31	2002		16	7	2									16	15	14									0.0133033	0.00761945	0.00351046									0.0104614	11.5
529037	BU	50	PRE	32	2003		7	7	3	2								15	14	13	12								0.00278473	0.00933461	0.014046	0.0189856								0.00605967	7
458301	BU	50	PRE	33	1994		14	11	12	7	10	7	5	9				24	23	22	21	20	19	18	17				0.011718	0.00788287	0.00779203	0.0109343	0.00870318	0.0112958	0.00943211	0.00742494				0.00980044	12.5
49017	BU	50	PRE	34	2001		9	4	2									17	16	15									0.0086683	0.00960187	0.000254676									0.00913508	6.5
171679	BU	50	PRE	35	2000		11	3	6	2	5							18	17	16	15	14							0.037086	0.0120258	0.0161072	0.0232067	0.013276							0.0245559	7
1192913	BU	50	PRE	36	1999		6	2	13	12	8							19	18	17	16	15							0.0138918	0.0137204	0.0203426	0.0214265	0.017721							0.0138061	4
82193	BU	50	PRE	37	1993		14	11	9	9	11	7	6	9	6	5		25	24	23	22	21	20	19	18	17	16		0.0163031	0.0135266	0.0131745	0.0160471	0.0129274	0.0192462	0.0101495	0.00769764	0.014657	0.0149098		0.0149149	12.5
267718	BU	50	PRE	38	1996		8	3			3		2					22	21			18		16					0.00544605	0.00975369			0.00339069		0.00236017					0.00759987	5.5
1015367	BU	50	PRE	39	1996		3		2	4	4	2	9	6	4			22		20	19	18	17	16	15	14			0.00370716		0.00223807	0.00159064	0.0117152	0.00719638	0.00553982	0.00493828	0.00449344			0.00370716	3
107105	BU	50	PRE	40	2000		0																						0											0	0
1253303	BU	50	PRE	41	1995		0																						0											0	0
1174070	BU	100	FIN	1	1993		18	18	20	13	13	15	11	19	14	11		25	24	23	22	21	20	19	18	17	16		0.00879119	0.0160041	0.0138083	0.0231152	0.0138871	0.0199454	0.0161776	0.0176748	0.0154145	0.0277173		0.0123976	18
1242007	BU	100	FIN	2	1996		10	14	11	9	8	10	15	12		2		22	21	20	19	18	17	16	15		13		0.00751463	0.00679345	0.00760379	0.00683433	0.0140088	0.0100781	0.015431	0.0217408		0.0218604		0.00715404	12
352020	BU	100	FIN	3	1993		19	24	15	13	20	13	9	14	11	6		25	24	23	22	21	20	19	18	17	16		0.0161341	0.0115025	0.0103464	0.0136517	0.0161947	0.0138343	0.0167144	0.012327	0.0105701	0.0171115		0.0138183	21.5
531808	BU	100	FIN	4	1990		22	23	17	12	16	12	13	12	9	14		28	27	26	25	24	23	22	21	20	19		0.0211184	0.0119604	0.0172723	0.0154236	0.0175949	0.0213485	0.0110862	0.0147272	0.0300239	0.0142388		0.0165394	22.5
112264	BU	100	FIN	5	1995			15	15	17	9	6	11	6					22	21	20	19	18	17	16					0.0258494	0.025001	0.0206845	0.0288472	0.027838	0.0250444	0.0133264				0.0258494	15
789861	BU	100	FIN	6	1996		11	8	12	10	12	15	10	5	6	2		22	21	20	19	18	17	16	15	14	13		0.00781104	0.0158739	0.00936081	0.0113832	0.0117326	0.0114883	0.00998271	0.00975297	0.0231795	0.0136791		0.0118425	9.5
378657	BU	100	FIN	7	1997		13	13	14	12	6	9			3			21	20	19	18	17	16			13			0.0121121	0.00784038	0.0107026	0.01378	0.0169747	0.0100022			0.0247118			0.00997622	13
62902	BU	100	FIN	8	1992		9	13	6	8	4			3	5	5		26	25	24	23	22			19	18	17		0.00898684	0.0156604	0.0126502	0.00752364	0.00563615			0.0154434	0.00623172	0.0291576		0.0123236	11
69805	BU	100	SEM	9	1990		11	12	9	18	13	12	14	4	13	11		28	27	26	25	24	23	22	21	20	19		0.00806888	0.0138348	0.0080552	0.00887356	0.00996367	0.0140469	0.0149007	0.0108157	0.0282712	0.0252616		0.0109518	11.5
865067	BU	100	SEM	10	1997		16	18	17	19	13	10	14	13				21	20	19	18	17	16	15	14				0.0156277	0.0138841	0.0136483	0.00996644	0.0199038	0.0168328	0.0168168	0.0315592				0.0147559	17
765543	BU	100	SEM	11	1996		24	10	15	11	13	9	12	9	7	9		22	21	20	19	18	17	16	15	14	13		0.0150643	0.012919	0.0206545	0.0183206	0.0216052	0.0187702	0.0278947	0.021605	0.0315412	0.0331909		0.0139917	17
706306	BU	100	SEM	12	1998		22	20	18	11	14	11	8	5	4			20	19	18	17	16	15	14	13	12			0.0124078	0.0138791	0.0148237	0.00975906	0.0168832	0.0123642	0.0192065	0.0206213	0.0296024			0.0131435	21
705243	BU	100	SEM	13	1989		21	18	16	12	14	11	8	8	14	10		29	28	27	26	25	24	23	22	21	20		0.0148882	0.0212007	0.0218375	0.0177979	0.0129327	0.0192525	0.0119368	0.011939	0.0144415	0.0196483		0.0180444	19.5
240709	BU	100	SEM	14	1996		9	15	12	17	18	8	5					22	21	20	19	18	17	16					0.0145887	0.0102626	0.012212	0.0104688	0.0123942	0.0222663	0.0120169					0.0124256	12
82193	BU	100	SEM	15	1993		23	14	12	21	18	11	12	11	10	12		25	24	23	22	21	20	19	18	17	16		0.0197089	0.0179761	0.0148894	0.0262406	0.0168718	0.0258251	0.0130132	0.00982192	0.00538452	0.020398		0.0188425	18.5
78384	BU	100	SEM	16	1996		14	13	18	12	5	5	2	2	2			22	21	20	19	18	17	16	15	14			0.0120655	0.0202079	0.024044	0.0109691	0.0287636	0.0278119	0.00758753	0.0351225	0.00261407			0.0161367	13.5
412980	BU	100	PRE	17	1989		10	8	8	16	17	14	6	4		4		29	28	27	26	25	24	23	22		20		0.0173342	0.0210326	0.0165422	0.01151	0.0175556	0.0134426	0.0193568	0.0199403		0.0142489		0.0191834	9
78989	BU	100	PRE	18	1989		9	8	8	6	5	6	12	15	9	10		29	28	27	26	25	24	23	22	21	20		0.010049	0.0235781	0.0059429	0.00472531	0.0276528	0.0185154	0.0246793	0.0141579	0.0153227	0.0251211		0.0168135	8.5
381539	BU	100	PRE	19	2001		8	12	12	11								17	16	15	14								0.00782116	0.0159398	0.0131053	0.0137867								0.0118805	10
800302	BU	100	PRE	20	1997		6	14	14	13	9	16	18	9	5			21	20	19	18	17	16	15	14	13			0.00542807	0.00828723	0.00865545	0.0119466	0.010387	0.00983818	0.00911778	0.0202624	0.0361659			0.00685765	10
379636	BU	100	PRE	21	1995		11	7	5	9	2	2	5	8	5	8		23	22	21	20	19	18	17	16	15	14		0.0147704	0.0163068	0.0155752	0.0131801	0.002103	0.00981251	0.00537802	0.022104	0.00472606	0.016546		0.0155386	9
1241701	BU	100	PRE	22	1997		14	10	18	22	14	17	13	11				21	20	19	18	17	16	15	14				0.0177723	0.0215189	0.0122794	0.0218245	0.0337696	0.0242777	0.0257444	0.0246664				0.0196456	12
1015367	BU	100	PRE	23	1996		3		4	4	4	2	9	7	5			22		20	19	18	17	16	15	14			0.0114711		0.0101179	0.00657686	0.00218934	0.0114022	0.0127133	0.00350495	0.00762926			0.0114711	3
1169576	BU	100	PRE	24	2000		16	12	7		3							18	17	16		14							0.00884805	0.0146203	0.0169038		0.00443021							0.0117342	14
1360213	BU	100	PRE	25	2002		15	7	13	8								16	15	14	13								0.0167395	0.0219784	0.0109097	0.0171555								0.0193589	11
287704	BU	100	PRE	26	1997		3			6	3	3	5		9	5		21			18	17	16	15		13	12		0.0181437			0.0106747	0.00838544	0.00688174	0.0180243		0.00939861	0.0180811		0.0181437	3
1094036	BU	100	PRE	27	2000		4	10	8	7								18	17	16	15								0.0114869	0.00729257	0.0181721	0.0128215								0.00938974	7
87721	BU	100	PRE	28	2001		12	12	5									17	16	15									0.0140395	0.018727	0.0149011									0.0163832	12
535586	BU	100	PRE	29	2001		10	5	6	4								17	16	15	14								0.00409879	0.00500732	0.013189	0.0128485								0.00455305	7.5
851386	BU	100	PRE	30	2000		10	9	5	8	5		2					18	17	16	15	14		12					0.0236577	0.0106341	0.00773722	0.0118848	0.0350036		0.0160911					0.0171459	9.5
267718	BU	100	PRE	31	1996		10	12	8	15	12	2	2	2	2			22	21	20	19	18	17	16	15	14			0.00911873	0.0106987	0.0190488	0.00673426	0.00999219	0.00599619	0.00198162	0.0113842	0.0141035			0.00990871	11
57129	BU	100	PRE	32	2002		18	7	3									16	15	14									0.0113642	0.00573225	0.0104432									0.00854822	12.5
471441	BU	100	PRE	33	1993		13	9	4	3	6	4	5	3	3	4		25	24	23	22	21	20	19	18	17	16		0.00722092	0.00382168	0.0113795	0.00641828	0.0114102	0.00874613	0.0106188	0.0363786	0.0119051	0.00993639		0.0055213	11
757879	BU	100	PRE	34	2000		7	11	6	8	6	4						18	17	16	15	14	13						0.0095566	0.00755185	0.0145289	0.0174084	0.0206815	0.034097						0.00855423	9
49017	BU	100	PRE	35	2001		5											17											0.0226809											0.0226809	5
171679	BU	100	PRE	36	2000		14	9	6		7	8		2	3			18	17	16		14	13		11	10			0.0259831	0.023226	0.0396728		0.0150785	0.0127324		0.0261524	0.00537186			0.0246046	11.5
189542	BU	200	FIN	1	1993		12	4	2	6	4	3	4	5	5	8		25	24	23	22	21	20	19	18	17	16		0.0168036	0.0309595	0.0321497	0.0314427	0.011854	0.013358	0.0194497	0.0233059	0.0272058	0.0321311		0.0238815	8
1242007	BU	200	FIN	2	1996		10	9	10		6	3						22	21	20		18	17						0.0143795	0.0156308	0.0165066		0.0212327	0.0103275						0.0150052	9.5
69805	BU	200	FIN	3	1990		11	10	6	14	14	17	11	3	9	12		28	27	26	25	24	23	22	21	20	19		0.0112465	0.0116601	0.00902187	0.0139316	0.013353	0.0152297	0.015653	0.00141686	0.0296712	0.0277685		0.0114533	10.5
450554	BU	200	FIN	4	1989		15	10	15	20	16	12	10	9	11	5		29	28	27	26	25	24	23	22	21	20		0.00908201	0.0113694	0.0179742	0.020701	0.0139374	0.0211988	0.0172389	0.0106237	0.0186043	0.00907432		0.0102257	12.5
82193	BU	200	FIN	5	1993		21	14	16	25	16	15	12	12	10	12		25	24	23	22	21	20	19	18	17	16		0.0255416	0.0146392	0.0213132	0.0242247	0.022591	0.0202629	0.0148679	0.0145124	0.0145968	0.0132149		0.0200904	17.5
765543	BU	200	FIN	6	1996		27	11	15	15	10	8	7	9	4			22	21	20	19	18	17	16	15	14			0.021717	0.0141657	0.0180531	0.0168572	0.0151145	0.0132053	0.0194359	0.0318977	0.0260779			0.0179414	19
532061	BU	200	FIN	7	1999		5	8	10	7	4	2						19	18	17	16	15	14						0.0184467	0.0106415	0.0113012	0.015788	0.0140468	0.00239772						0.0145441	6.5
37962	BU	200	FIN	8	1994		14	6	13	12	13	9	13	12	11	9		24	23	22	21	20	19	18	17	16	15		0.025464	0.0172845	0.0250612	0.0211458	0.0190596	0.0125634	0.0156866	0.0113702	0.0147956	0.0103846		0.0213743	10
1015367	BU	200	SEM	9	1996		4		2	4	4	2	6	7	6			22		20	19	18	17	16	15	14			0.00890876		0.0109995	0.00985124	0.0156477	0.00158252	0.00658245	0.00373882	0.00786251			0.00890876	4
381539	BU	200	SEM	10	2001		6	11	13	10								17	16	15	14								0.00472895	0.0159265	0.0159964	0.0208703								0.0103277	8.5
166119	BU	200	SEM	11	1993		9	5	10	14	14	4	3	4	5	12		25	24	23	22	21	20	19	18	17	16		0.0167553	0.0204255	0.0217222	0.0232481	0.0227021	0.0193162	0.0199994	0.0257662	0.0353198	0.0327703		0.0185904	7
513378	BU	200	SEM	12	2000		9	10	11	11	5							18	17	16	15	14							0.0167115	0.012708	0.0113734	0.0119457	0.0272885							0.0147097	9.5
109241	BU	200	SEM	13	2000		6	10	9	10	5	5						18	17	16	15	14	13						0.0071945	0.0162608	0.0228446	0.0226763	0.0364057	0.0187225						0.0117276	8
379636	BU	200	SEM	14	1995		9	6	5	7			2	4	5	7		23	22	21	20			17	16	15	14		0.0161605	0.0136537	0.0147075	0.0196008			0.0127665	0.0130941	0.0124016	0.0172479		0.0149071	7.5
112264	BU	200	SEM	15	1995		10	11	11	13	4							23	22	21	20	19							0.0367251	0.0272603	0.0261969	0.0257925	0.0254398							0.0319927	10.5
1360213	BU	200	SEM	16	2002		15	7	11	5								16	15	14	13								0.0210508	0.01958	0.0249079	0.0109245								0.0203154	11
78384	BU	200	PRE	17	1996		8											22											0.0213243											0.0213243	8
535586	BU	200	PRE	18	2001		8	8	8	2								17	16	15	14								0.011719	0.00937916	0.0168543	0.00443977								0.0105491	8
68889	BU	200	PRE	19	2000		4	2		3								18	17		15								0.00381974	0.00839077		0.0300544								0.00610526	3
471441	BU	200	PRE	20	1993		12	9	5	3	5	3	4	4	6	2		25	24	23	22	21	20	19	18	17	16		0.00653066	0.013741	0.0152533	0.0203556	0.0123374	0.0342031	0.01377	0.0359823	0.0187912	0.0264268		0.0101358	10.5
171679	BU	200	PRE	21	2000		11		3									18		16									0.0394729		0.0229927									0.0394729	11
468848	BA	50	FIN	1	1990		12	15	11	11	19	19	5	11	13	4		28	27	26	25	24	23	22	21	20	19		0.012897	0.0147558	0.00942049	0.0193492	0.0103976	0.0143062	0.0186422	0.027573	0.0171007	0.0113849		0.0138264	13.5
86121	BA	50	FIN	2	1990		17	11	15	13		7	7	14	12	16		28	27	26	25		23	22	21	20	19		0.0117734	0.0113773	0.0112061	0.0153088		0.014044	0.0145821	0.0154402	0.0138139	0.0171647		0.0115753	14
968596	BA	50	FIN	3	1994		16	14	21	15	20	5	6	4	7	3		24	23	22	21	20	19	18	17	16	15		0.00842469	0.0171506	0.0242277	0.0302012	0.0241704	0.00912871	0.0103996	0.0178002	0.0145581	0.00772532		0.0127877	15
62161	BA	50	FIN	4	1992		12	16	10	10	7	7	6	7	7	4		26	25	24	23	22	21	20	19	18	17		0.0163591	0.0155951	0.0124498	0.0117989	0.0149572	0.0118457	0.0150876	0.00954767	0.00810002	0.0217448		0.0159771	14
183429	BA	50	FIN	5	1995		5	2	2	6	12	3	4	7	8	2		23	22	21	20	19	18	17	16	15	14		0.00448931	0.00921393	0.00467062	0.0101421	0.0183859	0.0205123	0.0145598	0.01329	0.0230765	0.00778775		0.00685162	3.5
217031	BA	50	FIN	6	1993		11	9	10	8	11	6	11	8	4	7		25	24	23	22	21	20	19	18	17	16		0.0301723	0.00681243	0.00895436	0.015069	0.00742399	0.0120847	0.0121466	0.00702039	0.0196556	0.0114695		0.0184924	10
1205622	BA	50	FIN	7	1991		14	9	7	11	12	8	10	10	10	10		27	26	25	24	23	22	21	20	19	18		0.0110912	0.0108559	0.0230378	0.018712	0.0274543	0.0229649	0.0300499	0.0164078	0.019473	0.0298575		0.0109736	11.5
706509	BA	50	FIN	8	1994		21	16	5	4	2	5	5	8	7	5		24	23	22	21	20	19	18	17	16	15		0.0122243	0.0100444	0.012576	0.0154544	0.000961723	0.00652226	0.013057	0.0119049	0.0149841	0.0126652		0.0111343	18.5
1201207	BA	50	SEM	9	1995		15	15	13	5	5	6	7	4	5			23	22	21	20	19	18	17	16	15			0.0116274	0.00875593	0.0139106	0.0155714	0.00794787	0.0153868	0.00712284	0.00753995	0.0161899			0.0101917	15
1262746	BA	50	SEM	10	1992		14	13	12	15		7	8	12	8	8		26	25	24	23		21	20	19	18	17		0.015302	0.0180335	0.0156855	0.0211254		0.0166101	0.0152496	0.0180511	0.0198794	0.0220426		0.0166677	13.5
815017	BA	50	SEM	11	1996		12	15	10	14	11	9	12	13	3	2		22	21	20	19	18	17	16	15	14	13		0.00822349	0.0128319	0.0089588	0.0142184	0.014231	0.0115108	0.00811255	0.0170378	0.00701006	0.000221351		0.0105277	13.5
685989	BA	50	SEM	12	1997		11	13	5	12	15	13	7					21	20	19	18	17	16	15					0.0176138	0.00993847	0.0133002	0.0111383	0.0164815	0.0174306	0.00916324					0.0137761	12
958607	BA	50	SEM	13	1996		19	11	11	26	24		5	8	5	5		22	21	20	19	18		16	15	14	13		0.00944741	0.017198	0.0239174	0.0169011	0.0204387		0.0187461	0.0263606	0.0122573	0.0324545		0.0133227	15
654085	BA	50	SEM	14	2000		16	12	9	10	7	2		3				18	17	16	15	14	13		11				0.0223024	0.00638	0.00780604	0.0326934	0.0144367	0.000695629		0.014981				0.0143412	14
1179680	BA	50	SEM	15	1994		12	5		8	8	4	6	5		2		24	23		21	20	19	18	17		15		0.021141	0.0103452		0.0143005	0.0132048	0.0149051	0.0267602	0.00391626		0.0176484		0.0157431	8.5
527982	BA	50	SEM	16	1994		9	17	10	9	17	16	12	16	3	12		24	23	22	21	20	19	18	17	16	15		0.0109066	0.0260364	0.00916592	0.00902816	0.0168014	0.0185634	0.0112165	0.0194805	0.0126296	0.0143934		0.0184715	13
802747	BA	50	PRE	17	1997		12	15	6	9	13	10	10	3				21	20	19	18	17	16	15	14				0.0110672	0.0151406	0.0100907	0.0184354	0.0158256	0.0192076	0.0122398	0.0107044				0.0131039	13.5
1094036	BA	50	PRE	18	2000		8	8	4	11								18	17	16	15								0.0140398	0.00637294	0.0266723	0.0221058								0.0102064	8
906461	BA	50	PRE	19	1994		13	15	14	19	15	15	5	11	11	8		24	23	22	21	20	19	18	17	16	15		0.0117914	0.0223237	0.0112896	0.0191185	0.0283076	0.0328435	0.0150481	0.0181349	0.017625	0.0176398		0.0170576	14
1024358	BA	50	PRE	20	1995		4	6	11	12	8	9	6	10	6			23	22	21	20	19	18	17	16	15			0.00729379	0.00327938	0.0117808	0.00764753	0.0216679	0.0161254	0.0155606	0.0101606	0.0089125			0.00528658	5
593363	BA	50	PRE	21	1995		8	10	3	8	8	5	2	2				23	22	21	20	19	18	17	16				0.0125616	0.0142807	0.0167998	0.0179969	0.0117031	0.0165704	0.0121658	0.0149494				0.0134212	9
679737	BA	50	PRE	22	1995		8	6	4	16	9					2		23	22	21	20	19					14		0.0112076	0.00529691	0.0100816	0.0161459	0.0123297					0.0149641		0.00825228	7
1317570	BA	50	PRE	23	2000		12	17	13	16	5							18	17	16	15	14							0.0086785	0.0143566	0.017487	0.0162678	0.0206424							0.0115175	14.5
86677	BA	50	PRE	24	2001		7	6										17	16										0.0124089	0.0106522										0.0115306	6.5
107529	BA	50	PRE	25	1995		7											23											0.0057878											0.0057878	7
350061	BA	50	PRE	26	1991		12	5	9	13	14	14	13	10	14	7		27	26	25	24	23	22	21	20	19	18		0.0120267	0.00463757	0.0121325	0.0184208	0.0105792	0.00964467	0.0228728	0.025665	0.0128224	0.0140233		0.00833212	8.5
15645	BA	50	PRE	27	1998		8	3	5	6	5	10	4					20	19	18	17	16	15	14					0.0144132	0.00840196	0.0086804	0.0145082	0.0116547	0.0097552	0.010234					0.0114076	5.5
1199281	BA	50	PRE	28	2000		13	8	8	3								18	17	16	15								0.0116842	0.012569	0.00885699	0.012492								0.0121266	10.5
458385	BA	50	PRE	29	1997		8	6	9	9	7	3	8					21	20	19	18	17	16	15					0.0203612	0.013737	0.0109476	0.0128394	0.0159076	0.00995504	0.0197739					0.0170491	7
677090	BA	50	PRE	30	1997		6	7	11	18	15	9	10	6	4	2		21	20	19	18	17	16	15	14	13	12		0.0109805	0.0295353	0.0153357	0.0156677	0.0283925	0.00754398	0.0150936	0.0105056	0.0130695	0.0236622		0.0202579	6.5
1193106	BA	50	PRE	31	1997		0	9	11	11	4	6	2						20	19	18	17	16	15					0	0.0131907	0.0153652	0.0140295	0.0214864	0.0122994	0.0147812					0.00659535	4.5
350984	BA	50	PRE	32	2001		7	8	11	4								17	16	15	14								0.0166645	0.00662487	0.0209766	0.0249815								0.0116447	7.5
825041	BA	50	PRE	33	1988		8	6	4	9	10	11	2	12	12	14		30	29	28	27	26	25	24	23	22	21		0.0200231	0.0164012	0.00641956	0.0108101	0.0157374	0.0141846	0.00685323	0.0204769	0.0172288	0.0240872		0.0182122	7
415456	BA	50	PRE	34	1995		11	9	15	11	9	6	5	10	9	8		23	22	21	20	19	18	17	16	15	14		0.0194122	0.019336	0.0175557	0.0125742	0.0194804	0.0128225	0.0125509	0.0161786	0.0166772	0.0190063		0.0193741	10
529037	BA	50	PRE	35	2003		5	7	5	2								15	14	13	12								0.00867652	0.0138136	0.0108882	0.0018465								0.0112451	6
851386	BA	50	PRE	36	2000		14	8	5	9	7	3	2					18	17	16	15	14	13	12					0.00910133	0.00793517	0.00322683	0.0170147	0.0219789	0.0194188	0.00373636					0.00851825	11
159120	BA	50	PRE	37	2002		8	7	2									16	15	14									0.0123758	0.0210609	0.0125463									0.0167184	7.5
139360	BA	50	PRE	38	2000		9	9	8	6	4	4	2					18	17	16	15	14	13	12					0.0127762	0.0232064	0.00314953	0.0074466	0.0126242	0.0183057	0.00231735					0.0179913	9
752168	BA	50	PRE	39	2002		12	8	3	3								16	15	14	13								0.00832167	0.00465587	0.0156723	0.0216882								0.00648877	10
1321662	BA	50	PRE	40	1996		3		4	2	4	5	8	2	6	2		22		20	19	18	17	16	15	14	13		0.00630853		0.00704766	0.0052607	0.00862239	0.0102392	0.0103635	0.00312484	0.0165065	0.0243587		0.00630853	3
698185	BA	50	PRE	41	2002		6	9	9	6								16	15	14	13								0.0141127	0.00951322	0.0295074	0.026636								0.011813	7.5
1192913	BA	50	PRE	42	1999		8	2	5	11	6	4	6					19	18	17	16	15	14	13					0.0090734	0.0189382	0.0292952	0.0232204	0.0147172	0.019234	0.0141083					0.0140058	5
1333682	BA	50	PRE	43	2000		9	10	8	6	5							18	17	16	15	14							0.0086457	0.00879389	0.0115019	0.016297	0.0111862							0.0087198	9.5
344055	BA	50	PRE	44	2004		14	3	4	2	4							14	13	12	11	10							0.0204188	0.0207243	0.0291715	0.0068739	0.0361505							0.0205715	8.5
435219	BA	50	PRE	45	2004		10	3										14	13										0.0200652	0.00619855										0.0131319	6.5
107105	BA	50	PRE	46	2000		0																						0											0	0
86121	BA	100	FIN	1	1990		13	12	17	11		9	13	14	8	11		28	27	26	25		23	22	21	20	19		0.00975579	0.0154853	0.0105694	0.0185619		0.0139369	0.0126728	0.0126128	0.0106192	0.0185522		0.0126206	12.5
468848	BA	100	FIN	2	1990		14	15	19	16	20	14	11	10	17			28	27	26	25	24	23	22	21	20			0.0131203	0.0128426	0.0134229	0.0121763	0.0124921	0.0141206	0.0181881	0.0188081	0.0184221			0.0129815	14.5
217031	BA	100	FIN	3	1993		16	15	18	12	13	7	15	11	10	8		25	24	23	22	21	20	19	18	17	16		0.0147627	0.00777455	0.0107874	0.00739334	0.0102618	0.0130132	0.0104318	0.0148221	0.0196824	0.0129136		0.0112686	15.5
688617	BA	100	FIN	4	1989		13	21	25	43	24	13				2		29	28	27	26	25	24				20		0.0376231	0.0232335	0.0224769	0.0191205	0.0229328	0.0208581				0.0164228		0.0304283	17
853246	BA	100	FIN	5	1995		13	19	11	12	13	10	13	12	7			23	22	21	20	19	18	17	16	15			0.0111033	0.0140726	0.00796014	0.00977269	0.0149323	0.00850589	0.0148022	0.0134169	0.005735			0.0125879	16
958607	BA	100	FIN	6	1996		17	12	18	29	22	5	16	15	9			22	21	20	19	18	17	16	15	14			0.00692744	0.027504	0.0286777	0.0280375	0.0268844	0.0346065	0.0220547	0.0159806	0.0169912			0.0172157	14.5
679737	BA	100	FIN	7	1995		9	6	13	14	14	7	8	5	2	12		23	22	21	20	19	18	17	16	15	14		0.0160067	0.0117507	0.00775758	0.00843595	0.0136509	0.0153836	0.00807283	0.00808837	0.0179065	0.015812		0.0138787	7.5
706509	BA	100	FIN	8	1994		30	16	9	9	3	4	9	13	11	5		24	23	22	21	20	19	18	17	16	15		0.014121	0.0107916	0.0196245	0.0142397	0.0265272	0.00559875	0.0198159	0.00961866	0.0134027	0.0163001		0.0124563	23
906461	BA	100	SEM	9	1994		15	16	8	16	16	15	9	8	10	4		24	23	22	21	20	19	18	17	16	15		0.0180143	0.030773	0.0162616	0.0213769	0.0243354	0.0325461	0.0239614	0.0253166	0.0310151	0.0221484		0.0243937	15.5
1205622	BA	100	SEM	10	1991		10	12	15	13	14	15	11	12	10	10		27	26	25	24	23	22	21	20	19	18		0.0179597	0.0201005	0.0175853	0.00579099	0.0186813	0.0225154	0.0158164	0.0123783	0.0195058	0.0195447		0.0190301	11
733726	BA	100	SEM	11	1998		16	10	13	14	14	18	4	5	2	3		20	19	18	17	16	15	14	13	12	11		0.0072575	0.00760686	0.0163603	0.00975038	0.0138152	0.0171834	0.0168689	0.0174845	0.0201254	0.025803		0.00743218	13
303886	BA	100	SEM	12	1998		12	10	7	15	17	23	11					20	19	18	17	16	15	14					0.0119783	0.0133909	0.0123764	0.00780508	0.00965052	0.0094608	0.0398765					0.0126846	11
685989	BA	100	SEM	13	1997		13	17	8	15	11	17	11	2				21	20	19	18	17	16	15	14				0.0128161	0.011914	0.00844984	0.0125291	0.014516	0.0186761	0.010823	0.00514947				0.0123651	15
968596	BA	100	SEM	14	1994		11	8	16	15	16	6	7	5	8	4		24	23	22	21	20	19	18	17	16	15		0.020187	0.0156956	0.0342454	0.0219132	0.0252396	0.0151789	0.025312	0.0259763	0.0164575	0.0239508		0.0179413	9.5
1259396	BA	100	SEM	15	1998		26	16	12	7	2			3	3	2		20	19	18	17	16			13	12	11		0.0187598	0.0193262	0.0106106	0.0237337	0.00555431			0.0131051	0.0182385	0.0246655		0.019043	21
1262746	BA	100	SEM	16	1992		17	14	9	13		5	2	6	3			26	25	24	23		21	20	19	18			0.0166326	0.0174385	0.0185203	0.0226271		0.01923	0.00747912	0.0257678	0.0114399			0.0170355	15.5
340603	BA	100	PRE	17	1988		14	10	18	10	19	18	11	20	16	18		30	29	28	27	26	25	24	23	22	21		0.0205489	0.0142045	0.0221941	0.0244874	0.017372	0.0198214	0.0106357	0.0123807	0.0135488	0.0186864		0.0173767	12
225638	BA	100	PRE	18	2000		9	20	13	10	11							18	17	16	15	14							0.00792098	0.0218654	0.0189693	0.0203875	0.0220016							0.0148932	14.5
773147	BA	100	PRE	19	1992		15	12	9	17	18	14	16	12	13	10		26	25	24	23	22	21	20	19	18	17		0.0131247	0.0163751	0.00862897	0.0207271	0.015033	0.0149747	0.0197926	0.0149776	0.0216381	0.0225187		0.0147499	13.5
222183	BA	100	PRE	20	1999		17	9	10	21	10	15	7					19	18	17	16	15	14	13					0.0204607	0.0202519	0.016876	0.0191589	0.011054	0.0298711	0.0159918					0.0203563	13
1024358	BA	100	PRE	21	1995		5	6	6	12	6	9	7	10	7	8		23	22	21	20	19	18	17	16	15	14		0.00619045	0.0181727	0.0113749	0.0108466	0.0135245	0.01067	0.00682667	0.0156849	0.0109266	0.0186354		0.0121816	5.5
654085	BA	100	PRE	22	2000		9		3	7	7	7		3				18		16	15	14	13		11				0.0220362		0.00807091	0.0131557	0.0375576	0.0211425		0.017137				0.0220362	9
527982	BA	100	PRE	23	1994		11	17	13	12	15	15	11	17	16	12		24	23	22	21	20	19	18	17	16	15		0.0121655	0.0222099	0.0116875	0.0214461	0.0200575	0.0191099	0.0144113	0.0143065	0.0240894	0.0165281		0.0171877	14
15289	BA	100	PRE	24	1998		14	15	9	13	16	17	10	3	3			20	19	18	17	16	15	14	13	12			0.0176174	0.0180978	0.0177398	0.0202725	0.0169753	0.0183491	0.0128615	0.00898041	0.00876909			0.0178576	14.5
350061	BA	100	PRE	25	1991		17	6	13	15	18	18	22	13	18	8		27	26	25	24	23	22	21	20	19	18		0.0161459	0.00522022	0.0127298	0.00962259	0.0281461	0.0113401	0.0163765	0.0241652	0.0155256	0.0346464		0.010683	11.5
107529	BA	100	PRE	26	1995		7		3	3	2			6				23		21	20	19			16				0.00953023		0.0105088	0.011931	0.0144104			0.014039				0.00953023	7
1317570	BA	100	PRE	27	2000		15	11	15	11	12	4	2					18	17	16	15	14	13	12					0.0136129	0.01307	0.0139513	0.0202562	0.0197314	0.0135361	0.00695305					0.0133415	13
283662	BA	100	PRE	28	2001		15	11	11	7	5	3						17	16	15	14	13	12						0.0108957	0.0109897	0.0131414	0.0157389	0.0160632	0.00712122						0.0109427	13
458385	BA	100	PRE	29	1997		9	8	10	10	8	4	10	6	2			21	20	19	18	17	16	15	14	13			0.0235692	0.0150773	0.00917029	0.01077	0.0179707	0.00880823	0.0154652	0.0158295	0.00621906			0.0193233	8.5
1193106	BA	100	PRE	30	1997		4	9	10	10	9	10	6	2				21	20	19	18	17	16	15	14				0.00428072	0.0208777	0.00907819	0.00847022	0.029272	0.0302544	0.0105187	0.018499				0.0125792	6.5
15645	BA	100	PRE	31	1998		8	3	5	6	7	13	11					20	19	18	17	16	15	14					0.0110372	0.00387685	0.0137608	0.0147797	0.0133635	0.0196328	0.00911279					0.00745702	5.5
1199281	BA	100	PRE	32	2000		14	10	8	3		2						18	17	16	15		13						0.0266315	0.0171072	0.035909	0.0104803		0.0143187						0.0218694	12
752168	BA	100	PRE	33	2002		13	14	8	7	5	10	3					16	15	14	13	12	11	10					0.0115173	0.0103286	0.0124928	0.0101337	0.0212076	0.0210826	0.0173684					0.010923	13.5
677090	BA	100	PRE	34	1997		6	11	10	14	15	12	10	14	9	2		21	20	19	18	17	16	15	14	13	12		0.0117935	0.0226932	0.0145032	0.0186908	0.0262988	0.0127273	0.0143838	0.0124774	0.0173065	0.00880216		0.0172434	8.5
350984	BA	100	PRE	35	2001		11	14	11	5								17	16	15	14								0.012352	0.00707688	0.0083571	0.0184529								0.00971445	12.5
851386	BA	100	PRE	36	2000		8				2	4						18				14	13						0.0288355				0.00446508	0.0190843						0.0288355	8
415456	BA	100	PRE	37	1995		10	15	21	18	14	18	16	16	12	17		23	22	21	20	19	18	17	16	15	14		0.0230132	0.024324	0.019631	0.0271757	0.0186562	0.0189985	0.0192833	0.0167509	0.0141082	0.0178129		0.0236686	12.5
159120	BA	100	PRE	38	2002		9	17	8	4	2							16	15	14	13	12							0.0104954	0.0113329	0.0112463	0.00679702	0.0136016							0.0109141	13
1321662	BA	100	PRE	39	1996		4	4	4	2	5	7	13	9	7	2		22	21	20	19	18	17	16	15	14	13		0.00839854	0.0120288	0.00948474	0.00888761	0.0229682	0.00848725	0.00756859	0.0214289	0.00883545	0.0384769		0.0102137	4
1333682	BA	100	PRE	40	2000		10	15	11	8	10							18	17	16	15	14							0.0155924	0.0125773	0.01376	0.0227634	0.0186563							0.0140849	12.5
1192913	BA	100	PRE	41	1999		3	2	2	5	5	9	8					19	18	17	16	15	14	13					0.0075592	0.00752764	0.0108491	0.0118406	0.00625718	0.0132758	0.0137663					0.00754342	2.5
435219	BA	100	PRE	42	2004		11	3	2									14	13	12									0.0214804	0.0207873	0.0356011									0.0211338	7
139360	BA	100	PRE	43	2000		10	10	9	8	7	8	2					18	17	16	15	14	13	12					0.0185964	0.0106366	0.00878926	0.00878865	0.0139036	0.0108662	0.0108238					0.0146165	10
344055	BA	100	PRE	44	2004		11	3	4	2								14	13	12	11								0.0271418	0.0378699	0.0303665	0.0148779								0.0325059	7
853246	BA	200	FIN	1	1995		10	16	11	14	11	9	11	8	5			23	22	21	20	19	18	17	16	15			0.0134646	0.0115581	0.0112451	0.011957	0.0186379	0.0103388	0.0123701	0.0125455	0.0198638			0.0125113	13
303886	BA	200	FIN	2	1998		12	10	8	13	13	17	8	3				20	19	18	17	16	15	14	13				0.0160668	0.020592	0.0213303	0.00855244	0.0127132	0.0104564	0.00869392	0.0225883				0.0183294	11
679737	BA	200	FIN	3	1995		11	8	11	13	8	7	7	3		11		23	22	21	20	19	18	17	16		14		0.0140347	0.00960317	0.0208296	0.0168675	0.00722241	0.0231552	0.00980086	0.0232802		0.0275133		0.0118189	9.5
773147	BA	200	FIN	4	1992		17	15	11	14	14	9	8	9	8	9		26	25	24	23	22	21	20	19	18	17		0.0188106	0.0157055	0.0142243	0.0278741	0.0202336	0.0175633	0.0120947	0.0164205	0.0297327	0.0255146		0.0172581	16
86677	BA	200	FIN	5	2001		10	9	7	5	3							17	16	15	14	13							0.0177709	0.0191333	0.00531027	0.0196854	0.00272566							0.0184521	9.5
596281	BA	200	FIN	6	1986		21	9	15	26	16	4	13	14	18	11		32	31	30	29	28	27	26	25	24	23		0.0130094	0.0184134	0.0134656	0.0118777	0.0109667	0.00280727	0.0149	0.0118849	0.0173513	0.0168774		0.0157114	15
306184	BA	200	FIN	7	1994		7	13	14	16	11	19	11	15	17	15		24	23	22	21	20	19	18	17	16	15		0.0204569	0.0217358	0.0106123	0.0121572	0.0143693	0.015042	0.0198693	0.0226593	0.0190355	0.027076		0.0210963	10
15289	BA	200	FIN	8	1998		16	18	13	15	18	20	12	3	2			20	19	18	17	16	15	14	13	12			0.0150464	0.020837	0.017811	0.0168923	0.0175826	0.0184	0.0181283	0.0139228	0.0166926			0.0179417	17
1205622	BA	200	SEM	9	1991		7	8	11	11		6	10	9	9			27	26	25	24		22	21	20	19			0.0190801	0.0281498	0.0374729	0.0117945		0.0339144	0.0232833	0.0310489	0.0363109			0.0236149	7.5
283662	BA	200	SEM	10	2001		16	12	11	7	2	2						17	16	15	14	13	12						0.0115962	0.0156201	0.00898212	0.0188896	0.0162595	0.0128793						0.0136081	14
458385	BA	200	SEM	11	1997		7	6	8	6	5	3	7	4				21	20	19	18	17	16	15	14				0.0335813	0.0157052	0.0172951	0.0219973	0.0202897	0.00916329	0.0142149	0.0099022				0.0246432	6.5
1259396	BA	200	SEM	12	1998		19	13	13	8	7	2	3	5	3			20	19	18	17	16	15	14	13	12			0.0192754	0.0138463	0.0148005	0.02373	0.0166851	0.0147156	0.0123156	0.00897102	0.0221989			0.0165608	16
686779	BA	200	SEM	13	1998		6	2			7	9	9					20	19			16	15	14					0.0083478	0.00372666			0.0189894	0.0119948	0.00769065					0.00603723	4
350061	BA	200	SEM	14	1991		8	2	8	7	10	13	13	8	10	5		27	26	25	24	23	22	21	20	19	18		0.0153622	0.00200554	0.0179875	0.0124881	0.0254184	0.0124636	0.0197872	0.0219757	0.0256194	0.0123729		0.00868387	5
752168	BA	200	SEM	15	2002		14	13	10	5	3	5	2					16	15	14	13	12	11	10					0.00655487	0.0137679	0.0140807	0.0166832	0.00616765	0.0206188	0					0.0101614	13.5
159120	BA	200	SEM	16	2002		8	14	8	7								16	15	14	13								0.0106634	0.0121058	0.00660266	0.0129417								0.0113846	11
1193106	BA	200	PRE	17	1997		3	7	9	10	7	11	6					21	20	19	18	17	16	15					0.0171613	0.0172854	0.0168391	0.0211585	0.0281183	0.0259542	0.0344051					0.0172234	5
1199281	BA	200	PRE	18	2000		12	9		3								18	17		15								0.0273615	0.0379451		0.0120672								0.0326533	10.5
217057	BA	200	PRE	19	1995		8	2										23	22										0.0199942	0.00827976										0.014137	5
1333682	BA	200	PRE	20	2000		12	11	10	6	8							18	17	16	15	14							0.0161432	0.0170066	0.0216695	0.0216307	0.0222885							0.0165749	11.5
1317570	BA	200	PRE	21	2000		10	7	11	10	8	3	2					18	17	16	15	14	13	12					0.0115186	0.0139369	0.010394	0.0187431	0.0189623	0.0184679	0.0229022					0.0127278	8.5
87876	BA	200	PRE	22	2003		6											15											0.0166499											0.0166499	6
677090	BA	200	PRE	23	1997		5	9	9	13	9	11	11	10	7	2		21	20	19	18	17	16	15	14	13	12		0.0169763	0.0239822	0.0129884	0.0140521	0.0176513	0.0146367	0.00890296	0.010933	0.00698096	0.0029964		0.0204792	7
1321662	BA	200	PRE	24	1996		3	5	4	4	5	6	10	8	7			22	21	20	19	18	17	16	15	14			0.00171122	0.0122683	0.0194505	0.0222652	0.0179093	0.0137835	0.0175285	0.00928588	0.021435			0.00698974	4
28849	BA	200	PRE	25	2000		11	17	11	11	7	6	5	4				18	17	16	15	14	13	12	11				0.0143518	0.0163223	0.0148956	0.0104801	0.00997473	0.0212423	0.0110237	0.0187922				0.0153371	14
897548	BA	200	PRE	26	2000		4	6	11	10	9	7	2					18	17	16	15	14	13	12					0.00881693	0.0109437	0.0130675	0.0142274	0.0192362	0.0124519	0.00235588					0.00988034	5
15645	BA	200	PRE	27	1998		6	3	5	4	6	9	7					20	19	18	17	16	15	14					0.0297632	0.00879526	0.018454	0.0158245	0.0182588	0.010831	0.00676589					0.0192792	4.5
435219	BA	200	PRE	28	2004		5											14											0.0399367											0.0399367	5
1355175	BR	50	FIN	1	1992		20	19		8		9	3	6	16	15		26	25		23		21	20	19	18	17		0.0147888	0.0160447		0.00599386		0.0186397	0.0107596	0.0116254	0.00912905	0.0190603		0.0154167	19.5
535766	BR	50	FIN	2	1999		11	12	9	11	6	7						19	18	17	16	15	14						0.0157832	0.00798207	0.0139806	0.0281902	0.0183902	0.0160171						0.0118826	11.5
138292	BR	50	FIN	3	1997		17	13	8	18	13	13	8	3	2	2		21	20	19	18	17	16	15	14	13	12		0.0159663	0.0143903	0.00681204	0.014156	0.0172653	0.0173302	0.0196631	0.0168712	0.000399157	0.0128143		0.0151783	15
1146741	BR	50	FIN	4	1997		3	13	8	10	13	20	9	7	2			21	20	19	18	17	16	15	14	13			0.00600832	0.0285871	0.0157256	0.0216282	0.0255355	0.0222336	0.0255527	0.0236374	0.00686303			0.0172977	8
528144	BR	50	FIN	5	1998		17	11	14	12	17	7						20	19	18	17	16	15						0.0113577	0.0249262	0.0207214	0.0217362	0.0175857	0.0189294						0.0181419	14
892209	BR	50	FIN	6	1993		19	18	14	16	18	11	7	11	12	12		25	24	23	22	21	20	19	18	17	16		0.0101457	0.00952225	0.00830502	0.0151627	0.0167535	0.0104307	0.0103908	0.00757331	0.0087828	0.0099722		0.00983396	18.5
990280	BR	50	FIN	7	1990		10	7	11	11	8	2						28	27	26	25	24	23						0.010604	0.0101081	0.00364045	0.0106678	0.0103737	0.000637895						0.010356	8.5
1220575	BR	50	FIN	8	1998		16	10	11	15	15	13	4					20	19	18	17	16	15	14					0.0107648	0.00991213	0.0137045	0.0208301	0.0156532	0.0182811	0.0182487					0.0103385	13
1174860	BR	50	SEM	9	1996		10	14	6	16	10	12	6	6				22	21	20	19	18	17	16	15				0.0182714	0.0123854	0.0122951	0.0157121	0.0229574	0.0188284	0.00960606	0.0149277				0.0153284	12
593363	BR	50	SEM	10	1995		13	20	19	21	14	11	7	9	9			23	22	21	20	19	18	17	16	15			0.00794619	0.013017	0.0123504	0.0125501	0.011171	0.0138223	0.0194991	0.0100964	0.0213393			0.0104816	16.5
112445	BR	50	SEM	11	1996		10	11	9	9	13	5	12	13	12	11		22	21	20	19	18	17	16	15	14	13		0.0162188	0.0130135	0.0207727	0.0150797	0.0156093	0.0166259	0.0168107	0.0210953	0.0190317	0.0200767		0.0146161	10.5
976334	BR	50	SEM	12	2000		19	10	7	7	7	2						18	17	16	15	14	13						0.00982107	0.00781183	0.0127174	0.0203257	0.0152835	0.0158172						0.00881645	14.5
1253303	BR	50	SEM	13	1995		6		5	7	3	5	8	3				23		21	20	19	18	17	16				0.0125186		0.027978	0.0167741	0.0093244	0.0127895	0.00987418	0.00592945				0.0125186	6
909956	BR	50	SEM	14	1996		18	10	10	7	3	4	2	4	2			22	21	20	19	18	17	16	15	14			0.0124856	0.0134862	0.018565	0.0175815	0.0118431	0.00684509	0.0191271	0.0071249	0.0129848			0.0129859	14
420807	BR	50	SEM	15	1992		10	14	11	12	17	4	5		4	4		26	25	24	23	22	21	20		18	17		0.0105582	0.0106797	0.0196309	0.0266589	0.0142336	0.0111238	0.0161358		0.00912788	0.0075115		0.0106189	12
1124112	BR	50	SEM	16	1989		12	11	4	10	17	12	2	6	12	10		29	28	27	26	25	24	23	22	21	20		0.00818076	0.00493755	0.00802553	0.00905329	0.0142688	0.014194	0.00683195	0.00681628	0.0198871	0.0257739		0.00655915	11.5
603236	BR	50	PRE	17	1993		6	13	7	13	18	18	3	8	8	4		25	24	23	22	21	20	19	18	17	16		0.00963917	0.0122209	0.00770838	0.00998379	0.00829413	0.0116675	0.00979853	0.0161463	0.00666059	0.0262254		0.01093	9.5
420908	BR	50	PRE	18	1994		15	10	13	11	12	8	8	14	17	15		24	23	22	21	20	19	18	17	16	15		0.0169541	0.0143833	0.0155512	0.020229	0.0186727	0.0109661	0.0314373	0.0259799	0.0263586	0.0123748		0.0156687	12.5
602609	BR	50	PRE	19	1988		15	14	12	19	26	15	14	13	9	7		30	29	28	27	26	25	24	23	22	21		0.00947497	0.0137674	0.00742612	0.0113383	0.0168959	0.0212075	0.0134869	0.0134845	0.0211057	0.0285967		0.0116212	14.5
856225	BR	50	PRE	20	1996		12	8	9	9	10	8	2	3	4	2		22	21	20	19	18	17	16	15	14	13		0.019945	0.0109317	0.021688	0.022217	0.0148166	0.0122393	0.00794388	0.0331737	0.0147291	0.00545872		0.0154383	10
714259	BR	50	PRE	21	2002		9	5	8	6	4							16	15	14	13	12							0.0100775	0.0112651	0.0131088	0.0269125	0.0221864							0.0106713	7
1320716	BR	50	PRE	22	1998		8		5	17								20		18	17								0.0170761		0.0162187	0.014421								0.0170761	8
1333677	BR	50	PRE	23	2000		16	13	5	2	2							18	17	16	15	14							0.0122849	0.0101131	0.0151894	0.00605883	0.0185022							0.011199	14.5
1258880	BR	50	PRE	24	2000		16	10	15	16	5	3	2					18	17	16	15	14	13	12					0.0161697	0.0164572	0.00737786	0.0113778	0.0164999	0.0249278	0.010144					0.0163135	13
352750	BR	50	PRE	25	2001		14	15	7	2				2				17	16	15	14				10				0.0119539	0.0154416	0.0123679	0				0.0329275				0.0136978	14.5
112576	BR	50	PRE	26	1996		15	12	7	6	7	8	10	6	2			22	21	20	19	18	17	16	15	14			0.0186697	0.0118019	0.0117599	0.0101479	0.013563	0.0105518	0.0097828	0.00947982	0.0275802			0.0152358	13.5
1239239	BR	50	PRE	27	1993		7	8	7	3	2	3						25	24	23	22	21	20						0.0170424	0.016345	0.0143939	0.00798464	0.0110015	0.0165337						0.0166937	7.5
63385	BR	50	PRE	28	1997		13	6	13	12	7	12		2				21	20	19	18	17	16		14				0.0130472	0.0123885	0.0118097	0.0230201	0.0156162	0.0324267		0.00587651				0.0127178	9.5
1081784	BR	50	PRE	29	1986		7	6	14	18	16	22	12	11	14	7		32	31	30	29	28	27	26	25	24	23		0.00842654	0.0192949	0.0122939	0.0124124	0.024643	0.024233	0.0249397	0.0188381	0.0231378	0.0149359		0.0138607	6.5
280837	BR	50	PRE	30	2000		11	5	9	10	2		2	4	2			18	17	16	15	14		12	11	10			0.0141542	0.0166408	0.0253454	0.0241642	0.0156025		0.0366637	0.0224215	0.0310621			0.0153975	8
774187	BR	50	PRE	31	1998		11	16	13	10	16	15	2					20	19	18	17	16	15	14					0.00497786	0.0131919	0.0100291	0.0109624	0.00693792	0.0113502	0.0069742					0.00908487	13.5
1280904	BR	50	PRE	32	2001		23	20	15	19	12	5	7	2	3			17	16	15	14	13	12	11	10	9			0.0198289	0.0163851	0.0236471	0.0175152	0.0289103	0.0218772	0.0144063	0.0291497	0.0175881			0.018107	21.5
1282390	BR	50	PRE	33	1994		19	16	20	23	26	20	15	19	20	18		24	23	22	21	20	19	18	17	16	15		0.0106008	0.0187194	0.0156737	0.0140045	0.0141137	0.00619951	0.0168539	0.0222149	0.0214688	0.032497		0.0146601	17.5
1326461	BR	50	PRE	34	1992		7			7	4			3	4	3		26			23	22			19	18	17		0.0117498			0.011014	0.0312722			0.00545195	0.00828061	0.0148446		0.0117498	7
63299	BR	50	PRE	35	1995		0	2	5	5		6							22	21	20		18						0	0.00665361	0.0070318	0.0100246		0.00917306						0.0033268	1
1169379	BR	50	PRE	36	1999		13	9	7	8	4	4	5			2		19	18	17	16	15	14	13			10		0.00891089	0.0152371	0.0123409	0.0205695	0.00874438	0.0172399	0.020876			0.0218946		0.012074	11
1022451	BR	50	PRE	37	2002		22	17	14	9	5	2						16	15	14	13	12	11						0.015173	0.00731415	0.0107484	0.00379805	0.0206809	0.00601354						0.0112436	19.5
856043	BR	50	PRE	38	1995		6	2	3	3	12	2	8	6	3	4		23	22	21	20	19	18	17	16	15	14		0.0160548	0.00406322	0.00554791	0.0163672	0.0236811	0.0028786	0.013238	0.00780959	0.0260048	0.0202559		0.010059	4
1022570	BR	50	PRE	39	2001		5	8	4	3	4							17	16	15	14	13							0.0112677	0.0160771	0.0206872	0.0073021	0.00434842							0.0136724	6.5
93047	BR	50	PRE	40	1998		6	8	9	16	15	12	9	5				20	19	18	17	16	15	14	13				0.0171814	0.0204818	0.00936442	0.0145939	0.0219357	0.0213512	0.0169949	0.0221577				0.0188316	7
1236843	BR	50	PRE	41	1993		5	2	2	4	5	8	5	8	3	5		25	24	23	22	21	20	19	18	17	16		0.00941394	0.00215122	0.00231184	0.0154264	0.0198655	0.0156706	0.0133032	0.0107177	0.0114109	0.0237957		0.00578258	3.5
1260668	BR	50	PRE	42	2002		18	15	2	3								16	15	14	13								0.0159436	0.0132121	0.0280606	0.022								0.0145779	16.5
1355175	BR	100	FIN	1	1992		17	16	8	12		13	6	10	13	12		26	25	24	23		21	20	19	18	17		0.0178228	0.020857	0.0147091	0.0137828		0.0223336	0.00877333	0.0117459	0.0159909	0.0214857		0.0193399	16.5
1146741	BR	100	FIN	2	1997		3		14	11	14	17	11	15	12			21		19	18	17	16	15	14	13			0.00691694		0.0126113	0.0249	0.0316492	0.023146	0.0352962	0.0254188	0.0326316			0.00691694	3
138292	BR	100	FIN	3	1997			11	12	19	15	10	6	10	5				20	19	18	17	16	15	14	13				0.00807174	0.0199109	0.0321089	0.0366431	0.0109601	0.0183851	0.00956696	0.0325483			0.00807174	11
602609	BR	100	FIN	4	1988		19	21	17	21	24	14	16	16	11			30	29	28	27	26	25	24	23	22			0.0124604	0.0165461	0.0162047	0.0154961	0.0162394	0.0145145	0.0105036	0.0229165	0.0162178			0.0145032	20
1208944	BR	100	FIN	5	1995		8	5	6	2		6	8	9	10	8		23	22	21	20		18	17	16	15	14		0.0143354	0.0116753	0.0152052	0.00650474		0.00631049	0.0155321	0.0109701	0.0108978	0.0151031		0.0130053	6.5
871685	BR	100	FIN	6	1994		23	7	9	10	12	17	13	20	15	11		24	23	22	21	20	19	18	17	16	15		0.0180303	0.0179779	0.00842213	0.0155345	0.0159674	0.0176706	0.0121379	0.016889	0.0151282	0.0279818		0.0180041	15
892209	BR	100	FIN	7	1993		19	19	17	18	15	10	12	13	13	11		25	24	23	22	21	20	19	18	17	16		0.0116687	0.00841446	0.0143725	0.0168121	0.014276	0.0106061	0.0137552	0.0127405	0.0109739	0.0126393		0.0100416	19
1220575	BR	100	FIN	8	1998		15	10	10	17	19	13	5	5	3			20	19	18	17	16	15	14	13	12			0.00766311	0.00933215	0.011783	0.0157682	0.0126931	0.0229982	0.0136511	0.00405668	0.0236403			0.00849763	12.5
1326461	BR	100	SEM	9	1992		8			12	9	3		5	3	3		26			23	22	21		19	18	17		0.00803638			0.0209848	0.016832	0.0128702		0.00705792	0.013374	0.0289803		0.00803638	8
420807	BR	100	SEM	10	1992		12	10	12	14	18	2	11	6	7	7		26	25	24	23	22	21	20	19	18	17		0.0119909	0.0103356	0.0104543	0.0123947	0.014581	0.0105077	0.0114149	0.0121824	0.0132676	0.0208753		0.0111633	11
1124112	BR	100	SEM	11	1989		14	14	9	16	15	16	7	14	12			29	28	27	26	25	24	23	22	21			0.00862992	0.0100132	0.00799437	0.00963755	0.028986	0.0238842	0.0184055	0.0224042	0.0357497			0.00932157	14
528144	BR	100	SEM	12	1998		12	8	9	5	11	7	2					20	19	18	17	16	15	14					0.014964	0.0185653	0.0147179	0.0152017	0.019593	0.0177219	0.00621481					0.0167646	10
535766	BR	100	SEM	13	1999		9	13	12	10	7	10	2					19	18	17	16	15	14	13					0.0225115	0.0195673	0.0160897	0.0222409	0.014949	0.0170373	0.00229177					0.0210394	11
976334	BR	100	SEM	14	2000		19	13	12	8	9	2						18	17	16	15	14	13						0.00903622	0.0105508	0.0192883	0.0100045	0.0147392	0.0138683						0.00979349	16
112445	BR	100	SEM	15	1996		9	13	11	5	12	7	12	7	12	13		22	21	20	19	18	17	16	15	14	13		0.0104318	0.0186498	0.0261379	0.0171121	0.0231456	0.0117922	0.0256392	0.0207198	0.0294601	0.0279046		0.0145408	11
909956	BR	100	SEM	16	1996		15	10	10	8	4	3	3	5	2			22	21	20	19	18	17	16	15	14			0.0120164	0.0199116	0.0243498	0.0153699	0.00444596	0.0109552	0.0105496	0.0176633	0.0128661			0.015964	12.5
1174860	BR	100	PRE	17	1996		10	15	10	16	12	13	12	7				22	21	20	19	18	17	16	15				0.0139684	0.0141103	0.0312142	0.0210801	0.0273232	0.01783	0.0148584	0.00769472				0.0140394	12.5
1258880	BR	100	PRE	18	2000		16	11	16	18	13	7	6	3	2			18	17	16	15	14	13	12	11	10			0.0239466	0.0142467	0.0105395	0.0134652	0.0204622	0.0298571	0.0324293	0.0203759	0.00314939			0.0190966	13.5
593363	BR	100	PRE	19	1995		11	11	15	15	13	12	9	11	7	7		23	22	21	20	19	18	17	16	15	14		0.00908204	0.009989	0.0119648	0.0141573	0.00703328	0.0120583	0.0125969	0.012979	0.0130593	0.0262226		0.00953552	11
990280	BR	100	PRE	20	1990		8	6	10	8	7	3						28	27	26	25	24	23						0.0064085	0.011943	0.00553721	0.00958187	0.0107864	0.00644485						0.00917577	7
603072	BR	100	PRE	21	1992		12	15	10	9	3	10	5	10	7	8		26	25	24	23	22	21	20	19	18	17		0.00971469	0.0145018	0.0188212	0.0164495	0.014152	0.00867661	0.00630265	0.00962703	0.0112667	0.0182432		0.0121082	13.5
112576	BR	100	PRE	22	1996		17	11	7	7	7	9	11	7	2	2		22	21	20	19	18	17	16	15	14	13		0.0231857	0.0148244	0.0309623	0.0130434	0.0134815	0.0136253	0.00983597	0.0129084	0.00755222	0.0266023		0.019005	14
247466	BR	100	PRE	23	1996		9	9	14	10	9			13	9	9		22	21	20	19	18			15	14	13		0.0167055	0.0114976	0.00856488	0.0100133	0.00594308			0.0157991	0.0130411	0.0194856		0.0141016	9
603236	BR	100	PRE	24	1993		6	14	9	13	16	12	4	9	11	8		25	24	23	22	21	20	19	18	17	16		0.00990461	0.0101372	0.0111968	0.0122461	0.00903827	0.0114569	0.00628691	0.0114355	0.00699418	0.0204802		0.0100209	10
420908	BR	100	PRE	25	1994		17	10	16	13	14	10		12	15	15		24	23	22	21	20	19		17	16	15		0.0157569	0.0215343	0.0123002	0.02308	0.0212582	0.0197502		0.0289582	0.0242825	0.0150885		0.0186456	13.5
774187	BR	100	PRE	26	1998		8	13	13	10	18	14	9		6			20	19	18	17	16	15	14		12			0.00839047	0.0136499	0.0106165	0.0131201	0.0117246	0.0160635	0.023593		0.0381943			0.0110202	10.5
856225	BR	100	PRE	27	1996		11	9	9	8	9	7			4	4		22	21	20	19	18	17			14	13		0.0199858	0.0195816	0.0252599	0.0145669	0.0205503	0.010652			0.00627313	0.018593		0.0197837	10
714259	BR	100	PRE	28	2002		16	13	10	9	6							16	15	14	13	12							0.0309226	0.0195471	0.0111958	0.0307779	0.0238246							0.0252349	14.5
1333677	BR	100	PRE	29	2000		14	12	8	2	2							18	17	16	15	14							0.0187296	0.0163118	0.0199918	0.00552874	0.000269837							0.0175207	13
1253303	BR	100	PRE	30	1995		5		7	5	3	4	9	2				23		21	20	19	18	17	16				0.0166124		0.00657475	0.0257521	0.0183411	0.00874808	0.0188951	0.0175188				0.0166124	5
87876	BR	100	PRE	31	2003		3	9										15	14										0.0153818	0.00905702										0.0122194	6
1320716	BR	100	PRE	32	1998		9	4	13	16								20	19	18	17								0.0198656	0.0325775	0.0166245	0.0154806								0.0262216	6.5
1282390	BR	100	PRE	33	1994		17	12	21	20	23	18	20	19	21	16		24	23	22	21	20	19	18	17	16	15		0.013418	0.0142236	0.018903	0.0295373	0.017763	0.0131398	0.0121571	0.0214317	0.0236254	0.0296359		0.0138208	14.5
1260668	BR	100	PRE	34	2002		15	18	5	3		3						16	15	14	13		11						0.0137222	0.0180492	0.0218528	0.0208827		0.0377779						0.0158857	16.5
287704	BR	100	PRE	35	1997		6	3	6	7	12	12	12	4		3		21	20	19	18	17	16	15	14		12		0.0127311	0.0099273	0.0164554	0.0184724	0.0209064	0.0182082	0.0139494	0.00485155		0.00519726		0.0113292	4.5
280837	BR	100	PRE	36	2000		14	8	7	9	7	3	4	2	2	2		18	17	16	15	14	13	12	11	10	9		0.0195065	0.0157378	0.0113405	0.031737	0.0292896	0.00388154	0.0291543	0	0	5.89182e-05		0.0176222	11
63299	BR	100	PRE	37	1995		0	3	7	5		4							22	21	20		18						0	0.00920126	0.00717671	0.00637939		0.010078						0.00460063	1.5
1022570	BR	100	PRE	38	2001		4	9	6	12	9							17	16	15	14	13							0.0104118	0.0235978	0.00883124	0.0152752	0.0159698							0.0170048	6.5
1236843	BR	100	PRE	39	1993		9	3	9	7	6	9	5	7	4	2		25	24	23	22	21	20	19	18	17	16		0.0148696	0.0220792	0.00998439	0.0155626	0.0124553	0.0140883	0.00922199	0.00973039	0.025407	0.0342594		0.0184744	6
1169379	BR	100	PRE	40	1999		15	14	13	11	8	11	9		4			19	18	17	16	15	14	13		11			0.0107332	0.0128366	0.0152237	0.0229405	0.0106335	0.0182082	0.0293018		0.014247			0.0117849	14.5
1107709	BR	100	PRE	41	2000		10	13	7	14	11	5						18	17	16	15	14	13						0.0109956	0.0121544	0.0114927	0.0161321	0.0133931	0.00309938						0.011575	11.5
1280904	BR	100	PRE	42	2001		19	19	14	17	14	7	6	3	3	2		17	16	15	14	13	12	11	10	9	8		0.0223681	0.0228334	0.0333054	0.0252195	0.0216118	0.0173786	0.0125902	0.00927187	0.0176748	0.0393623		0.0226008	19
352750	BR	100	PRE	43	2001		15	15	11		6	10	2					17	16	15		13	12	11					0.012799	0.0132656	0.0197801		0.0317475	0.0252343	0					0.0130323	15
718867	BR	100	PRE	44	1997		9	3		13	5	5		3				21	20		18	17	16		14				0.0220546	0.0286778		0.0140305	0.0222191	0.0240519		0.00473731				0.0253662	6
747141	BR	100	PRE	45	2002		2	8	5		2	3						16	15	14		12	11						0.00871098	0.027031	0.0143049		0.00596307	0.0150424						0.017871	5
856043	BR	100	PRE	46	1995		6	3	2	2	10	2	6	5	4	3		23	22	21	20	19	18	17	16	15	14		0.0133658	0.0121708	0.0369362	0.00566858	0.0157223	0.00368113	0.00992174	0.00945571	0.0181587	0.0291251		0.0127683	4.5
1310125	BR	100	PRE	47	1995		8	7	9	11	13	7	4	4	9	4		23	22	21	20	19	18	17	16	15	14		0.00801426	0.0119463	0.0149635	0.0160915	0.0169644	0.00720497	0.0117641	0.0130737	0.0189875	0.0189478		0.00998027	7.5
93047	BR	100	PRE	48	1998		7	8	11	16	15	14	14	13				20	19	18	17	16	15	14	13				0.0161917	0.0237345	0.0272663	0.0179122	0.0189211	0.025808	0.0242919	0.012746				0.0199631	7.5
1355175	BR	200	FIN	1	1992		17	16	7	8		13	6	10	7	11		26	25	24	23		21	20	19	18	17		0.0227946	0.0273641	0.0221817	0.0243572		0.0268047	0.0332484	0.0231359	0.0262448	0.0254882		0.0250793	16.5
602609	BR	200	FIN	2	1988		17	22	17	21	25	15	17	14	12	10		30	29	28	27	26	25	24	23	22	21		0.0176467	0.022713	0.0259809	0.0218048	0.0181695	0.0217174	0.0158058	0.024759	0.0211476	0.0334726		0.0201799	19.5
975614	BR	200	FIN	3	1996		9	16	16	19	19	18	20	19	16	7		22	21	20	19	18	17	16	15	14	13		0.0136729	0.014727	0.0274856	0.0127756	0.0160205	0.0204749	0.0240121	0.019459	0.0154786	0.00791666		0.0142	12.5
871685	BR	200	FIN	4	1994		23	4	6	15	14	14	16	15	14			24	23	22	21	20	19	18	17	16			0.0218129	0.00907432	0.0104234	0.010988	0.0206295	0.0265703	0.0177641	0.00955711	0.0206503			0.0154436	13.5
1124112	BR	200	FIN	5	1989		15	14	12	19	15	16	9	11				29	28	27	26	25	24	23	22				0.0123794	0.0135222	0.0163466	0.0160891	0.0354834	0.028793	0.0228107	0.0230583				0.0129508	14.5
420807	BR	200	FIN	6	1992		13	12	11	15	19	14	12	12	13	8		26	25	24	23	22	21	20	19	18	17		0.0156088	0.0094546	0.015041	0.0198691	0.0168195	0.0194226	0.015824	0.0206273	0.0174775	0.0156543		0.0125317	12.5
603072	BR	200	FIN	7	1992		12	13	11	5	6	9	5	9	10	11		26	25	24	23	22	21	20	19	18	17		0.011409	0.0124605	0.00910381	0.0120622	0.011721	0.011775	0.00957447	0.0148874	0.0142878	0.0178219		0.0119348	12.5
247466	BR	200	SEM	8	1996		12	8	13	6	11	2	13		4	5		22	21	20	19	18	17	16		14	13		0.0174516	0.0113644	0.0156569	0.0161231	0.0255635	0.0141109	0.0155545		0.00755682	0.0301962		0.014408	10
1326461	BR	200	SEM	9	1992		8			16	9	6		5	4	3		26			23	22	21		19	18	17		0.0128247			0.0181794	0.0180449	0.0176172		0.00640981	0.0191213	0.0117091		0.0128247	8
1320716	BR	200	SEM	10	1998		11	4	12	17								20	19	18	17								0.0176871	0.0348597	0.0301014	0.0201586								0.0262734	7.5
1317105	BR	200	SEM	11	1995		6	12	9	9	13	9	7	11	7			23	22	21	20	19	18	17	16	15			0.0287604	0.016624	0.0111201	0.0154654	0.0196693	0.0245489	0.0206465	0.0151054	0.0173069			0.0226922	9
1260668	BR	200	SEM	12	2002		18	19	4	2	2							16	15	14	13	12							0.0172824	0.0147231	0.010623	0.017755	0.00700417							0.0160028	18.5
420908	BR	200	SEM	13	1994		17	10	15	10	14	9	10	12	18	14		24	23	22	21	20	19	18	17	16	15		0.0154511	0.0137324	0.022498	0.0171337	0.0204402	0.0176999	0.0205445	0.027168	0.0326236	0.0156387		0.0145918	13.5
442562	BR	200	SEM	14	1995		14	12	13	11	9	10	10	10	4	3		23	22	21	20	19	18	17	16	15	14		0.0150292	0.0154826	0.0197482	0.0120747	0.0131348	0.0188937	0.00769249	0.00728994	0.0222583	0.00938383		0.0152559	13
113938	BR	200	SEM	15	2000		12	10	6		3	2						18	17	16		14	13						0.0120239	0.00823632	0.00628091		0.0153736	0.00284585						0.0101301	11
774187	BR	200	SEM	16	1998		10	13	11	6	6	10	5	2				20	19	18	17	16	15	14	13				0.012504	0.0229465	0.0148878	0.0104623	0.00868717	0.0180549	0.0157479	0.0146136				0.0177253	11.5
1236843	BR	200	PRE	17	1993		11	4	12	6	7	8	6	7	3	7		25	24	23	22	21	20	19	18	17	16		0.0138193	0.0153832	0.0113854	0.0202286	0.0180982	0.0153937	0.0119421	0.0229409	0.0109476	0.0167164		0.0146013	7.5
1333677	BR	200	PRE	18	2000		12	11	7	2								18	17	16	15								0.0268822	0.0211923	0.0161082	0.00012892								0.0240372	11.5
1107709	BR	200	PRE	19	2000		15	15	11	18	11	4						18	17	16	15	14	13						0.017713	0.0173652	0.0172987	0.0130203	0.0110293	0.00637119						0.0175391	15
1220575	BR	200	PRE	20	1998		11	7	8	11	10	9	5	3				20	19	18	17	16	15	14	13				0.0151619	0.0178766	0.016694	0.0150614	0.0217946	0.0159408	0.0179009	0.00377575				0.0165192	9
714259	BR	200	PRE	21	2002			12	8	9	5								15	14	13	12								0.0297245	0.0156004	0.0229719	0.018064							0.0297245	12
856225	BR	200	PRE	22	1996		12	8	8	8	7	7	4	2	4	5		22	21	20	19	18	17	16	15	14	13		0.0209908	0.0288665	0.0260878	0.034445	0.0274067	0.0192644	0.00276438	0.00155101	0.013204	0.00818109		0.0249286	10
87876	BR	200	PRE	23	2003		9	7	3									15	14	13									0.0188479	0.0122674	0.0164168									0.0155577	8
1169379	BR	200	PRE	24	1999		13	14	12	11	12	14	8	5				19	18	17	16	15	14	13	12				0.0139569	0.0186658	0.00914426	0.0224115	0.0217316	0.0187067	0.024545	0.00917346				0.0163113	13.5
63385	BR	200	PRE	25	1997		7	4	12	8	4	9	5					21	20	19	18	17	16	15					0.0188641	0.0107374	0.0217273	0.0224349	0.0161578	0.0300615	0.0276587					0.0148007	5.5
593363	BR	200	PRE	26	1995		5	12	16	13	10	13	8	8	9	7		23	22	21	20	19	18	17	16	15	14		0.00735999	0.0121426	0.0162427	0.0280766	0.0105317	0.0174724	0.0131046	0.00870131	0.0120645	0.0179477		0.0097513	8.5
603236	BR	200	PRE	27	1993		3	7	10	13	17	17	3	8	11	6		25	24	23	22	21	20	19	18	17	16		0.0102668	0.00622169	0.0108283	0.008994	0.0102946	0.0110299	0.00989285	0.0179772	0.0103071	0.0164661		0.00824425	5
1282390	BR	200	PRE	28	1994		20	8	15	18	16	12	13	16	8	6		24	23	22	21	20	19	18	17	16	15		0.0204398	0.0213382	0.0222466	0.0241635	0.0303411	0.0224943	0.0188672	0.0249962	0.0173907	0.0278792		0.020889	14
93047	BR	200	PRE	29	1998		8	8	12	15	13	10	11	12				20	19	18	17	16	15	14	13				0.0173724	0.0310666	0.0271452	0.0232682	0.0172425	0.0218158	0.0157183	0.0242448				0.0242195	8
1022451	BR	200	PRE	30	2002		23	23	18	13	7	2						16	15	14	13	12	11						0.00858179	0.0135324	0.0141381	0.0191832	0.0262758	0.0198751						0.0110571	23
352750	BR	200	PRE	31	2001		12	12	14	3	4	8						17	16	15	14	13	12						0.0116846	0.0134575	0.022596	0.00620893	0.0371088	0.0249934						0.012571	12
49017	BR	200	PRE	32	2001		5	5	2									17	16	15									0.0184053	0.0106554	0.00940619									0.0145303	5
747141	BR	200	PRE	33	2002		9	11	5			2						16	15	14			11						0.0166866	0.0272886	0.0129034			0.0110494						0.0219876	10
688617	IM	200	FIN	1	1989		12	27	29	47	22	15	8	5	7			29	28	27	26	25	24	23	22	21			0.0112241	0.0294821	0.0199564	0.023002	0.0206926	0.0254305	0.0123768	0.0172872	0.0251054			0.0203531	19.5
532061	IM	200	FIN	2	1999		11	10	13	11	11	6	6					19	18	17	16	15	14	13					0.0176608	0.0131658	0.0133156	0.0149555	0.0127874	0.0202028	0.0147076					0.0154133	10.5
855242	IM	200	FIN	3	1989		13	18	17					9				29	28	27					22				0.021653	0.0196266	0.0154192					0.0158834				0.0206398	15.5
1208944	IM	200	FIN	4	1995		12	10	12	17	12	10	9	17	10	13		23	22	21	20	19	18	17	16	15	14		0.0124368	0.0209901	0.0157452	0.0192216	0.017239	0.0132877	0.0164937	0.0111882	0.0095607	0.0172197		0.0167134	11
421494	IM	200	FIN	5	1994		13	10	12	13	14	11	11	12	14	12		24	23	22	21	20	19	18	17	16	15		0.0153345	0.0176319	0.0274629	0.0180109	0.0170353	0.031471	0.0266468	0.0199758	0.0220205	0.0272496		0.0164832	11.5
1320716	IM	200	FIN	6	1998		16	2	3	13								20	19	18	17								0.0176665	0.0391736	0.0144086	0.01729								0.0284201	9
20779	IM	200	FIN	7	1993		11	4	8	12	12	6	10	10	11	13		25	24	23	22	21	20	19	18	17	16		0.00905786	0.0194114	0.0171807	0.0123365	0.0149909	0.0123893	0.0132084	0.0162277	0.0214062	0.0238006		0.0142346	7.5
1365349	IM	200	FIN	8	1989		15	7	9	27	8	13	3	2	3	2		29	28	27	26	25	24	23	22	21	20		0.0127403	0.0129067	0.0192856	0.017563	0.0144546	0.0262488	0.00972401	0.0177491	0.00761937	0.0119601		0.0128235	11
109241	IM	200	SEM	9	2000		11	12	13	12	4	3	7	5				18	17	16	15	14	13	12	11				0.0202172	0.0176858	0.0178377	0.0271427	0.0207053	0.0355231	0.0190938	0.0253419				0.0189515	11.5
166119	IM	200	SEM	10	1993		9	11	11	14	12	7	11	10	15	15		25	24	23	22	21	20	19	18	17	16		0.00948616	0.0126703	0.0229657	0.0219945	0.0207835	0.0205243	0.0210119	0.0260439	0.0240249	0.0297705		0.0110782	10
217057	IM	200	SEM	11	1995		8	12	14	11	5	9	4	9	4	6		23	22	21	20	19	18	17	16	15	14		0.0165229	0.0134515	0.0201669	0.0247628	0.0259877	0.0127381	0.0188668	0.015514	0.0111244	0.0224086		0.0149872	10
1320952	IM	200	SEM	12	1992		9	8	11	6	6	16	4	2	5	3		26	25	24	23	22	21	20	19	18	17		0.0092189	0.0159405	0.0171533	0.012845	0.0121637	0.0111517	0.00381233	0.00954025	0.00648366	0.0202827		0.0125797	8.5
718867	IM	200	SEM	13	1997		16	16	12	13	9	17	8	8	2			21	20	19	18	17	16	15	14	13			0.0157264	0.0183115	0.0159754	0.0148456	0.0117473	0.0153491	0.0156771	0.0158804	0.0144033			0.017019	16
285289	IM	200	SEM	14	2000		11	13	16	13	7	2	2	2				18	17	16	15	14	13	12	11				0.018864	0.0150431	0.0166843	0.0153587	0.0199574	0.0122242	0.0134586	0.00802527				0.0169535	12
87876	IM	200	SEM	15	2003		8	7										15	14										0.00983396	0.012884										0.011359	7.5
1022570	IM	200	SEM	16	2001		9	12	11	11	5							17	16	15	14	13							0.0128821	0.0279501	0.0252011	0.0262536	0.0206837							0.0204161	10.5
113938	IM	200	PRE	17	2000		13	13	10	10	6	3						18	17	16	15	14	13						0.014822	0.0145589	0.0121211	0.0317226	0.012074	0.0116359						0.0146904	13
1068385	IM	200	PRE	18	1993		8	6					9		6	5		25	24					19		17	16		0.00882577	0.0243735					0.0146484		0.0183328	0.0313489		0.0165997	7
1317105	IM	200	PRE	19	1995		12	10	14	16	15	13	5	10	11	4		23	22	21	20	19	18	17	16	15	14		0.0173154	0.0191637	0.0176326	0.0158986	0.0182834	0.0249987	0.0326512	0.0147585	0.020954	0.0135642		0.0182396	11
774187	IM	200	PRE	20	1998		5	10	11	9	8	8	8	5	5			20	19	18	17	16	15	14	13	12			0.0146922	0.0172629	0.0222414	0.0189213	0.0179748	0.0188557	0.0153425	0.0297433	0.0200742			0.0159775	7.5
1321662	IM	200	PRE	21	1996		2	7	4	5	3		4	3	2			22	21	20	19	18		16	15	14			0.00808006	0.0132577	0.00775264	0.0100816	0.0204144		0.0260445	0.0152493	0.00366052			0.0106689	4.5
1193106	IM	200	PRE	22	1997		3	6	4		2							21	20	19		17							0.0108157	0.0154509	0.00800399		0.0101788							0.0131333	4.5
851386	IM	200	PRE	23	2000		12	8	5	7	4	3						18	17	16	15	14	13						0.0187165	0.0114151	0.00620687	0.0146396	0.0178615	0.0173144						0.0150658	10
1003300	IM	200	PRE	24	1999		6	6	6	3	2	2	2					19	18	17	16	15	14	13					0.0208944	0.0157616	0.0139878	0.0305093	0.0133102	0.00660196	0.00458839					0.018328	6
747141	IM	200	PRE	25	2002		11	13	4									16	15	14									0.0168618	0.025479	0.025073									0.0211704	12
1022451	IM	200	PRE	26	2002		19	17	14	10	7	2						16	15	14	13	12	11						0.00827148	0.01212	0.010679	0.015778	0.019642	0.00412399						0.0101957	18
421494	IM	400	FIN	1	1994		7	7	10	11	13	10	11	9	6	7		24	23	22	21	20	19	18	17	16	15		0.0132889	0.00590494	0.0121601	0.0118476	0.0147008	0.0234167	0.0265649	0.00723826	0.0122419	0.0281938		0.00959695	7
532061	IM	400	FIN	2	1999		8	8	6	8	8	4						19	18	17	16	15	14						0.0118124	0.00884554	0.0108098	0.0133346	0.0127906	0.00802733						0.010329	8
502814	IM	400	FIN	3	1989		12	16	14	18	15	13	13	14	15	11		29	28	27	26	25	24	23	22	21	20		0.0178699	0.0141943	0.01417	0.0182947	0.0198754	0.0196669	0.0184534	0.0192515	0.0198483	0.0176311		0.0160321	14
20779	IM	400	FIN	4	1993		11	7	13	14	14	9	16	8	10	12		25	24	23	22	21	20	19	18	17	16		0.0155375	0.0132686	0.0108005	0.0118899	0.0134077	0.00970573	0.0135269	0.013465	0.00960509	0.00802739		0.014403	9
1365349	IM	400	FIN	5	1989		11	5	7	22	6	8	5	3	5	3		29	28	27	26	25	24	23	22	21	20		0.0227274	0.0162346	0.0105102	0.013862	0.00824238	0.0215201	0.0121721	0.00549063	0.0214082	0.0094547		0.019481	8
225817	IM	400	FIN	6	1995		14	4	14	16	14	6	8	7	3			23	22	21	20	19	18	17	16	15			0.0130459	0.00597833	0.0122333	0.0166662	0.01423	0.0109505	0.0116933	0.0083501	0.0209786			0.00951212	9
217057	IM	400	FIN	7	1995		10	11	11	10	5	9	9	8	3	5		23	22	21	20	19	18	17	16	15	14		0.0135361	0.00683318	0.0123897	0.0148251	0.0202411	0.0145436	0.0110769	0.0129127	0.0105945	0.0230704		0.0101846	10.5
109241	IM	400	FIN	8	2000		8	10	12	12	6	7	7	4				18	17	16	15	14	13	12	11				0.0268042	0.013465	0.0166455	0.0202475	0.0211599	0.014512	0.0216564	0.0275211				0.0201346	9
37962	IM	400	PRE	9	1994		9	3	6	3	7	5	9	9	6	3		24	23	22	21	20	19	18	17	16	15		0.0134232	0.0076041	0.0181333	0.0178932	0.0118728	0.0155427	0.0157142	0.0183821	0.0142376	0.0220244		0.0105136	6
1694	IM	400	PRE	10	1999		7	12	9	9	12	9	5	4				19	18	17	16	15	14	13	12				0.00693599	0.0107089	0.0113595	0.0121284	0.0253147	0.00967063	0.00628832	0.00911751				0.00882247	9.5
1317105	IM	400	PRE	11	1995		12	10	9	10	13	9	4	8	6			23	22	21	20	19	18	17	16	15			0.0150774	0.0107133	0.00960944	0.0118373	0.0101952	0.0127711	0.0109314	0.0103427	0.0177297			0.0128953	11
166119	IM	400	PRE	12	1993		9	11	11	13	10	10	9	8	13	13		25	24	23	22	21	20	19	18	17	16		0.022509	0.0166153	0.0224191	0.0263689	0.0219009	0.0244989	0.0199129	0.0271196	0.0261514	0.0336249		0.0195621	10
1320716	IM	400	PRE	13	1998		10	3	7									20	19	18									0.0168332	0.0146731	0.0243413									0.0157532	6.5
285289	IM	400	PRE	14	2000		5	11	11	9	7							18	17	16	15	14							0.0167139	0.0132439	0.0144654	0.0180378	0.0198547							0.0149789	8
1068385	IM	400	PRE	15	1993		7	5	8	7			9	3	8	13		25	24	23	22			19	18	17	16		0.00873782	0.0157785	0.020769	0.0310092			0.0124295	0.0145859	0.0203467	0.0169308		0.0122582	6
32545	IM	400	PRE	16	2003		10	10	4	2								15	14	13	12								0.0147618	0.0154	0.0149222	0.0259677								0.0150809	10
1321662	IM	400	PRE	17	1996		6	5		6	5	2	2	3				22	21		19	18	17	16	15				0.0141623	0.0174622		0.0129272	0.0119272	0.0070713	0.00532235	0.0130199				0.0158123	5.5
1193106	IM	400	PRE	18	1997		3	4	2									21	20	19									0.0202543	0.0187849	0.0290504									0.0195196	3.5
543379	IM	400	PRE	19	2000		6	6	4	8	7							18	17	16	15	14							0.0146907	0.0071465	0.00636562	0.0129185	0.00741106							0.0109186	6
1022451	IM	400	PRE	20	2002		18	13	11	12	3							16	15	14	13	12							0.00881455	0.0054145	0.0132727	0.0185886	0.0166429							0.00711453	15.5
747141	IM	400	PRE	21	2002		4	4	4									16	15	14									0.0249051	0.0220823	0.0183088									0.0234937	4
